# Supplementary material for: Patterns of allele frequency differences among domestic cat breeds assessed by a 63K SNP array
Source: PLoS One. 2021 Feb 25;16(2):e0247092. doi: 10.1371/journal.pone.0247092 (PMC7906347; doi:10.1371/journal.pone.0247092)
Supplement: S1 Table — (XLSX) [file pone.0247092.s005.xlsx]

## Sheet: Sheet1
FID	Breed Name	Abbreviation		Sample Size	% of Mono_Marker		MAF		Observed Heterozygosity		Expected Heterozygosity		Inbreeding Coeffeicent
			Breed Origin				Mean	Sd	Mean	Sd	Mean	Sd	Mean	Sd
1	Abyssinian	ABY	Middle	22	40.0507		0.163103	0.161925	0.199024	0.18813	0.220565	0.192369	0.0981318	0.156004
2	American Curl	ACURL	Middle	24	27.9778		0.193893	0.158805	0.257875	0.194764	0.262162	0.182785	0.0150254	0.115504
5	Bengal1	BEN1	Middle	25	30.0129		0.185426	0.159219	0.243632	0.192579	0.251386	0.184256	0.0305284	0.0918108
55	Bengal2	BEN2	Middle	25	27.954		0.189893	0.157779	0.245349	0.188863	0.257881	0.181233	0.0477716	0.0700441
6	Birman1	BIR1	Eastern	25	40.6769		0.150865	0.156683	0.205043	0.194628	0.207112	0.187603	0.00996908	0.0795662
66	Birman2	BIR2	Eastern	25	42.1658		0.148237	0.157592	0.197001	0.191994	0.202856	0.188775	0.028859	0.120588
7	Bombay	BOM	Eastern	11	28.9579		0.197502	0.159538	0.246832	0.204159	0.266083	0.182666	0.072241	0.16528
8	British Shorthair	BSH	Western (Persian family)	22	31.5495		0.183727	0.159883	0.245422	0.198008	0.248821	0.185153	0.0137025	0.0908658
9	Burmese1	BUR1	Eastern	25	46.6325		0.141648	0.159435	0.1674	0.177719	0.192329	0.193206	0.129244	0.0925504
99	Burmese2	BUR2	Eastern	25	47.3251		0.139086	0.158897	0.167585	0.179322	0.188986	0.192674	0.112655	0.0979552
10	Chartreaux	CHR	Western	7	33.2103		0.167629	0.162635	0.248706	0.24565	0.226161	0.192506	-0.0971586	0.125426
12	Cornish Rex	CREX	Middle	11	36.3991		0.17658	0.16053	0.235611	0.207472	0.239257	0.188774	0.0150936	0.0913864
13	Devon Rex	DREX	Middle	21	32.9788		0.180069	0.158354	0.225639	0.182466	0.245141	0.183593	0.078795	0.128936
15	Egyptian Mau	EGY	Middle	10	37.158		0.177301	0.159699	0.254567	0.221893	0.240723	0.187462	-0.0577369	0.131509
18	Japanese Bobtail	JBOB	Middle	13	28.4917		0.197803	0.160637	0.275031	0.214863	0.26575	0.184452	-0.0344373	0.0628253
19	Khoa Manee	MANEE	Eastern	5	41.3014		0.149881	0.162339	0.222717	0.246507	0.202126	0.19398	-0.101772	0.09814
20	Korat	KOR	Eastern	6	54.8019		0.117371	0.157734	0.174055	0.237494	0.15743	0.192988	-0.103927	0.0464596
22	La Perm	PERM	Middle	25	20.3478		0.207744	0.152013	0.284059	0.183897	0.282958	0.169887	-0.00431844	0.0715563
23	Lykoi	LYK	Western	22	33.4383		0.185871	0.163817	0.284041	0.232394	0.248978	0.191234	-0.139076	0.104153
24	Maine Coon	MCOON	Western	25	25.684		0.198063	0.157682	0.248407	0.179585	0.267942	0.179661	0.0727496	0.151468
25	Manx	MANX	Western	8	20.0466		0.200494	0.158154	0.279718	0.219898	0.270582	0.18046	-0.0339325	0.0697638
26	Munchkin	MUNCH	Western	25	20.0313		0.208812	0.152216	0.290531	0.189338	0.28408	0.170558	-0.0229315	0.0517987
27	Norweigian Forest Cat	NFC	Western	15	22.0341		0.206691	0.154939	0.274444	0.192764	0.279924	0.17554	0.0195441	0.0410037
28	Ocicat	OCI	Middle	5	37.5953		0.164579	0.16495	0.246094	0.256851	0.220571	0.1956	-0.116582	0.107901
29	Oriental	ORI	Eastern	25	40.6122		0.156155	0.159449	0.20692	0.196725	0.212695	0.189406	0.0264129	0.105785
30	Perisan1	PER1	Western (Persian family)	25	27.8927		0.191443	0.158352	0.233754	0.176131	0.259436	0.182378	0.098646	0.107356
300	Perisan2	PER2	Western (Persian family)	25	28.667		0.186692	0.157777	0.236991	0.183015	0.25389	0.182217	0.0672708	0.0836081
31	Peterbald	PBALD	Eastern	24	34.9527		0.170777	0.158401	0.246108	0.212742	0.233047	0.186655	-0.0578626	0.0910418
32	Ragdoll1	RAG1	Middle	25	28.8286		0.187826	0.158614	0.247194	0.187597	0.254779	0.182623	0.0296062	0.11551
320	Ragdoll2	RAG2	Middle	25	27.0572		0.191773	0.156722	0.255994	0.189227	0.260871	0.179144	0.0184607	0.0817655
33	Russian Blue	RBLUE	Middle	6	32.2574		0.176012	0.164867	0.227576	0.223275	0.235699	0.193101	0.0292	0.229929
34	Scottish Fold1	SFOLD1	Western (Persian family)	25	23.3528		0.203058	0.155778	0.260512	0.181312	0.275119	0.175934	0.0519653	0.0874969
340	Scottish Fold2	SFOLD2	Western (Persian family)	25	25.0204		0.197768	0.156107	0.265969	0.189748	0.268574	0.177985	0.00849994	0.0938689
35	Selkirk Rex	SREX	Western (Persian family)	22	28.6772		0.192208	0.157987	0.261246	0.197437	0.260613	0.181952	-0.00302882	0.0803578
36	Siamese	SIA	Eastern	25	43.7347		0.150208	0.161261	0.199696	0.199103	0.203281	0.193057	0.0175996	0.090553
37	Siberian1	SIR1	Western	25	20.0892		0.206468	0.151182	0.286172	0.184336	0.281967	0.16914	-0.0151656	0.0437849
370	Siberian2	SIR2	Western	25	20.4244		0.205722	0.151594	0.28383	0.184587	0.280841	0.169802	-0.0107516	0.0259331
39	Somali	SOM	Eastern	6	32.5024		0.173296	0.163488	0.239329	0.237032	0.23307	0.192191	-0.026555	0.0264141
40	Sphynx	SPH	Middle	26	27.7736		0.189646	0.158917	0.253909	0.194004	0.256853	0.182857	0.0102258	0.0591585
43	Turkish Van	VAN	Middle	19	19.1278		0.202737	0.153449	0.2708	0.184742	0.27617	0.172766	0.0191844	0.110363
46	American Wirehair	WIR	Western	9	34.757		0.166484	0.166378	0.252614	0.253202	0.222163	0.19683	-0.135381	0.147331
	Total			789
