# Supplementary material for: Patterns of allele frequency differences among domestic cat breeds assessed by a 63K SNP array
Source: PLoS One. 2021 Feb 25;16(2):e0247092. doi: 10.1371/journal.pone.0247092 (PMC7906347; doi:10.1371/journal.pone.0247092)
Supplement: S2 Table — (XLSX) [file pone.0247092.s006.xlsx]

## Sheet: All_di_sig_HA
Breed No	Breed_Name	pop	window Number	CHR	CHR Name	Number of SNPs per bin	Average di in window	Start SNP ID	Start SNP Position	End SNP ID	End SNP Position	Window Size (bp)
1	Persian1	PER1	597	2	chrA2	7	47.417	chrA2.71688924	57557212	chrA2.71919266	57734713	177501
1	Persian1	PER1	481	1	chrA1	5	32.9796	chrUn34.2813958	241805459	chrUn34.3082097	242082672	277213
1	Persian1	PER1	299	1	chrA1	10	32.7478	chrA1.189983122	150914385	chrA1.190354410	151222143	307758
1	Persian1	PER1	298	1	chrA1	8	50.1882	chrA1.189440977	150455928	chrA1.189867996	150803395	347467
1	Persian1	PER1	496	2	chrA2	8	51.3576	chrA2.8187555	6705110	chrA2.8597854	7081875	376765
1	Persian1	PER1	4031	9	chrC2	11	27.7287	chrUn34.3916309	89073439	chrUn34.3525725	89454300	380861
1	Persian1	PER1	8276	18	chrF2	12	29.7981	chrF2.48259301	42526164	chrF2.48720897	42910643	384479
1	Persian1	PER1	3591	8	chrC1	6	40.2713	chrUn17.4788730	110142581	chrUn19.1323003	110542652	400071
1	Persian1	PER1	694	2	chrA2	10	34.1824	chrA2.167011525	108228438	chrA2.167515983	108638497	410059
1	Persian1	PER1	681	2	chrA2	10	39.2397	chrA2.159049144	101739457	chrA2.159545531	102151433	411976
1	Persian1	PER1	2903	7	chrB4	12	40.8894	chrB4.6527785	5198131	chrB4.7046592	5610213	412082
1	Persian1	PER1	3542	8	chrC1	9	35.7751	chrC1.97982316	83737814	chrC1.98481959	84150902	413088
1	Persian1	PER1	8244	18	chrF2	11	50.4254	chrF2.28913081	26465162	chrF2.29380913	26880585	415423
1	Persian1	PER1	3637	8	chrC1	6	28.0843	chrC1.148585986	133084145	chrC1.149089943	133510071	425926
1	Persian1	PER1	697	2	chrA2	10	30.4136	chrA2.168835912	109748012	chrA2.169359628	110176854	428842
1	Persian1	PER1	682	2	chrA2	8	72.1452	chrA2.159644898	102217045	chrA2.160175788	102646582	429537
1	Persian1	PER1	4171	9	chrC2	12	28.0439	chrC2.163680492	158860375	chrC2.163134075	159289999	429624
1	Persian1	PER1	301	1	chrA1	13	31.7011	chrA1.191223984	151944145	chrA1.191784430	152374121	429976
1	Persian1	PER1	2697	6	chrB3	10	43.4109	chrB3.163055709	145309789	chrB3.163972795	145740903	431114
1	Persian1	PER1	462	1	chrA1	13	29.0697	chrUn34.2339601	232282604	chrUn34.2513555	232714439	431835
1	Persian1	PER1	1728	4	chrB1	11	30.9369	Phen_FGF5_356insT.1	142185726	chrB1.172326666	142619147	433421
1	Persian1	PER1	2003	5	chrB2	13	27.7745	chrB2.45880114	39490461	chrB2.46535300	39928688	438227
1	Persian1	PER1	1576	4	chrB1	11	30.2639	chrUn15.9234773	66317947	chrUn15.8794756	66761856	443909
1	Persian1	PER1	600	2	chrA2	11	35.8685	chrA2.73252270	58770212	chrA2.73829745	59214234	444022
1	Persian1	PER1	3699	8	chrC1	12	33.9527	chrC1.180791038	164128021	chrC1.181357158	164574052	446031
1	Persian1	PER1	2027	5	chrB2	11	43.1292	chrUn12.3938204	51442995	chrUn12.4401328	51892647	449652
1	Persian1	PER1	2	1	chrA1	12	28.4058	chrA1.122945	628328	chrA1.679019	1082521	454193
1	Persian1	PER1	3079	7	chrB4	10	28.3115	chrB4.113614322	95359106	chrB4.114170683	95813613	454507
1	Persian1	PER1	1969	5	chrB2	8	30.0369	chrB2.23286661	18858196	chrB2.24230172	19313731	455535
1	Persian1	PER1	147	1	chrA1	13	31.4668	chrA1.85867257	72840770	chrA1.86418372	73296522	455752
1	Persian1	PER1	4521	10	chrD1	10	32.9031	chrD1.130088901	93086931	chrD1.130618957	93543136	456205
1	Persian1	PER1	1625	4	chrB1	8	30.8259	chrB1.110283829	90753046	chrB1.110781660	91215551	462505
1	Persian1	PER1	6822	15	chrE2	11	45.7301	chrE2.46775423	38962230	chrE2.47316354	39428010	465780
1	Persian1	PER1	689	2	chrA2	14	49.325	chrA2.163843762	105736991	chrA2.164420653	106204479	467488
1	Persian1	PER1	1072	3	chrA3	13	30.6724	chrA3.72782065	56148793	chrA3.73353728	56619822	471029
1	Persian1	PER1	1	1	chrA1	11	29.9477	chrB2.38841177	81835	chrA1.42510	554711	472876
1	Persian1	PER1	1179	3	chrA3	11	30.0239	chrA3.137930844	109510992	chrA3.138502309	109986408	475416
1	Persian1	PER1	3710	8	chrC1	9	29.9872	chrC1.187409582	169621002	chrC1.187983669	170098506	477504
1	Persian1	PER1	5821	13	chrD4	11	32.4541	chrD4.12350890	18035450	chrD4.12953917	18513149	477699
1	Persian1	PER1	3541	8	chrC1	14	29.4753	chrC1.97378501	83209757	chrC1.97934052	83698328	488571
1	Persian1	PER1	253	1	chrA1	14	40.3088	chrA1.160136954	127982099	chrA1.159469535	128471408	489309
1	Persian1	PER1	5305	12	chrD3	12	36.9233	chrD3.838046	1148041	chrD3.1192895	1643746	495705
1	Persian1	PER1	3014	7	chrB4	11	31.553	chrB4.74186976	62695283	chrB4.74768774	63193220	497937
1	Persian1	PER1	2414	6	chrB3	9	38.3953	chrB3.1318755	1432911	chrB3.2605592	2036702	603791
2	Persian2	PER2	403	1	chrA1	5	28.3192	chrA1.245269482	202902145	chrA1.245492665	203085258	183113
2	Persian2	PER2	481	1	chrA1	5	35.1374	chrUn34.2813958	241805459	chrUn34.3082097	242082672	277213
2	Persian2	PER2	2070	5	chrB2	8	28.0586	chrB2.89594153	72944746	chrB2.89943212	73233001	288255
2	Persian2	PER2	417	1	chrA1	10	28.3864	chrA1.253849423	209955693	chrA1.254250797	210288807	333114
2	Persian2	PER2	298	1	chrA1	8	28.3016	chrA1.189440977	150455928	chrA1.189867996	150803395	347467
2	Persian2	PER2	496	2	chrA2	8	47.6292	chrA2.8187555	6705110	chrA2.8597854	7081875	376765
2	Persian2	PER2	404	1	chrA1	10	33.1193	chrA1.245823055	203361849	chrA1.246292752	203740709	378860
2	Persian2	PER2	4031	9	chrC2	11	35.2647	chrUn34.3916309	89073439	chrUn34.3525725	89454300	380861
2	Persian2	PER2	8276	18	chrF2	12	40.3159	chrF2.48259301	42526164	chrF2.48720897	42910643	384479
2	Persian2	PER2	3083	7	chrB4	8	28.3238	chrB4.115933993	97319113	chrUn.59973692	97710453	391340
2	Persian2	PER2	3591	8	chrC1	6	74.5044	chrUn17.4788730	110142581	chrUn19.1323003	110542652	400071
2	Persian2	PER2	2662	6	chrB3	11	37.3577	chrB3.142151538	127770104	chrB3.142630855	128170352	400248
2	Persian2	PER2	428	1	chrA1	10	27.1954	chrA1.260944713	215362142	chrA1.261445178	215766327	404185
2	Persian2	PER2	694	2	chrA2	10	28.5808	chrA2.167011525	108228438	chrA2.167515983	108638497	410059
2	Persian2	PER2	2903	7	chrB4	12	38.5939	chrB4.6527785	5198131	chrB4.7046592	5610213	412082
2	Persian2	PER2	3542	8	chrC1	9	28.5994	chrC1.97982316	83737814	chrC1.98481959	84150902	413088
2	Persian2	PER2	4081	9	chrC2	9	28.5947	chrC2.128142376	113948764	chrC2.128608408	114364156	415392
2	Persian2	PER2	8244	18	chrF2	11	29.788	chrF2.28913081	26465162	chrF2.29380913	26880585	415423
2	Persian2	PER2	1100	3	chrA3	6	34.9699	chrA3.90250027	70235458	chrA3.90782829	70654262	418804
2	Persian2	PER2	714	2	chrA2	15	29.7939	chrA2.179123801	118232658	chrA2.179659493	118658295	425637
2	Persian2	PER2	682	2	chrA2	8	29.7225	chrA2.159644898	102217045	chrA2.160175788	102646582	429537
2	Persian2	PER2	2697	6	chrB3	10	38.5027	chrB3.163055709	145309789	chrB3.163972795	145740903	431114
2	Persian2	PER2	2003	5	chrB2	13	31.7047	chrB2.45880114	39490461	chrB2.46535300	39928688	438227
2	Persian2	PER2	414	1	chrA1	13	28.4827	chrA1.251913813	208350046	chrA1.252473432	208791385	441339
2	Persian2	PER2	600	2	chrA2	11	27.8317	chrA2.73252270	58770212	chrA2.73829745	59214234	444022
2	Persian2	PER2	2036	5	chrB2	12	28.0016	chrB2.68026155	55942549	chrB2.68554427	56387701	445152
2	Persian2	PER2	3699	8	chrC1	12	41.2764	chrC1.180791038	164128021	chrC1.181357158	164574052	446031
2	Persian2	PER2	3415	8	chrC1	10	43.124	chrC1.25713954	20097290	chrC1.26283666	20544988	447698
2	Persian2	PER2	2027	5	chrB2	11	30.152	chrUn12.3938204	51442995	chrUn12.4401328	51892647	449652
2	Persian2	PER2	3726	8	chrC1	9	40.5616	chrUn36.5455249	177681340	chrUn36.5922938	178132449	451109
2	Persian2	PER2	1202	3	chrA3	10	27.4981	chrA3.166345034	120965075	chrA3.165716427	121423511	458436
2	Persian2	PER2	1625	4	chrB1	8	27.4331	chrB1.110283829	90753046	chrB1.110781660	91215551	462505
2	Persian2	PER2	689	2	chrA2	14	30.3092	chrA2.163843762	105736991	chrA2.164420653	106204479	467488
2	Persian2	PER2	6782	15	chrE2	15	32.49	chrE2.23556761	16926040	chrE2.24143369	17397907	471867
2	Persian2	PER2	4022	9	chrC2	13	27.9538	chrC2.94711569	84589672	chrC2.95325659	85061571	471899
2	Persian2	PER2	3710	8	chrC1	9	33.1118	chrC1.187409582	169621002	chrC1.187983669	170098506	477504
2	Persian2	PER2	408	1	chrA1	15	28.852	chrA1.248251147	205354630	chrA1.248837460	205837345	482715
2	Persian2	PER2	3692	8	chrC1	9	37.1773	chrC1.170632835	160589078	chrUn36.3645592	161074036	484958
2	Persian2	PER2	5305	12	chrD3	12	41.0218	chrD3.838046	1148041	chrD3.1192895	1643746	495705
2	Persian2	PER2	2058	5	chrB2	8	32.6782	chrUn12.11730728	66818654	chrUn12.12244348	67342250	523596
2	Persian2	PER2	2414	6	chrB3	9	28.3401	chrB3.1318755	1432911	chrB3.2605592	2036702	603791
3	BritishShorthair	BSH	2957	7	chrB4	7	27.5412	chrUn2.1411377	32400691	chrUn2.1204055	32611397	210706
3	BritishShorthair	BSH	481	1	chrA1	5	32.9741	chrUn34.2813958	241805459	chrUn34.3082097	242082672	277213
3	BritishShorthair	BSH	2958	7	chrB4	7	38.8723	chrUn2.1175540	32634995	chrUn2.882637	32946873	311878
3	BritishShorthair	BSH	200	1	chrA1	7	52.5352	chrB3.50110517	101448743	chrUn11.3876605	101784187	335444
3	BritishShorthair	BSH	8314	18	chrF2	10	30.3956	chrF2.68784265	61477734	chrF2.69218170	61843693	365959
3	BritishShorthair	BSH	1737	4	chrB1	8	28.7903	chrUn15.13194359	146684711	chrUn15.13671455	147055931	371220
3	BritishShorthair	BSH	507	2	chrA2	7	30.4265	chrA2.15200001	12001078	chrA2.15702938	12382662	381584
3	BritishShorthair	BSH	2961	7	chrB4	8	48.4418	chrUn27.649656	34278961	chrUn27.248599	34678138	399177
3	BritishShorthair	BSH	3591	8	chrC1	6	29.5156	chrUn17.4788730	110142581	chrUn19.1323003	110542652	400071
3	BritishShorthair	BSH	4837	11	chrD2	8	28.3597	chrA2.183808556	8244458	chrUn26.12815280	8651524	407066
3	BritishShorthair	BSH	2448	6	chrB3	12	28.5347	chrB3.23845212	18613321	chrB3.24354080	19020736	407415
3	BritishShorthair	BSH	173	1	chrA1	6	32.3187	chrUn14.432954	85889477	chrX.31581143	86297180	407703
3	BritishShorthair	BSH	2911	7	chrB4	10	41.9	chrB4.11454973	9198083	chrB4.11975475	9610723	412640
3	BritishShorthair	BSH	1146	3	chrA3	11	32.5095	chrA3.117674749	93084512	chrA3.118188147	93498850	414338
3	BritishShorthair	BSH	3983	9	chrC2	9	28.3495	chrC2.75303946	62987510	chrC2.75795936	63408520	421010
3	BritishShorthair	BSH	7285	16	chrE3	13	29.0945	chrE3.65265979	30700315	chrE3.64756356	31125808	425493
3	BritishShorthair	BSH	2960	7	chrB4	6	40.6746	chrUn.33691668	33729712	chrUn27.753112	34159365	429653
3	BritishShorthair	BSH	462	1	chrA1	13	40.6172	chrUn34.2339601	232282604	chrUn34.2513555	232714439	431835
3	BritishShorthair	BSH	4511	10	chrD1	10	28.5282	chrUn18.6852274	88129043	chrUn18.6406730	88561685	432642
3	BritishShorthair	BSH	4512	10	chrD1	11	38.4722	chrUn18.6367359	88600625	chrUn18.5969977	89037629	437004
3	BritishShorthair	BSH	93	1	chrA1	6	31.7928	chrA1.52721082	45867561	chrA1.53253630	46305374	437813
3	BritishShorthair	BSH	2003	5	chrB2	13	33.5547	chrB2.45880114	39490461	chrB2.46535300	39928688	438227
3	BritishShorthair	BSH	5389	12	chrD3	11	34.1522	chrD3.64065971	46084949	chrD3.64603789	46523635	438686
3	BritishShorthair	BSH	2088	5	chrB2	13	29.4896	chrB2.100462391	81922619	chrB2.100997728	82365909	443290
3	BritishShorthair	BSH	2914	7	chrB4	11	42.9088	chrB4.13254504	10665255	chrB4.13781892	11109744	444489
3	BritishShorthair	BSH	468	1	chrA1	10	31.7393	chrA1.281788185	235269935	chrA1.282374106	235720099	450164
3	BritishShorthair	BSH	3686	8	chrC1	16	27.625	chrC1.174129998	157665211	chrC1.173588814	158118071	452860
3	BritishShorthair	BSH	1711	4	chrB1	10	28.8832	chrB1.161488632	133671921	chrB1.162023303	134125706	453785
3	BritishShorthair	BSH	1716	4	chrB1	15	36.3286	chrB1.164454055	136152640	chrB1.164974426	136612535	459895
3	BritishShorthair	BSH	1625	4	chrB1	8	33.1888	chrB1.110283829	90753046	chrB1.110781660	91215551	462505
3	BritishShorthair	BSH	1971	5	chrB2	12	29.9732	chrB2.25018553	19886103	chrB2.25588230	20349161	463058
3	BritishShorthair	BSH	5914	13	chrD4	16	33.3051	chrD4.64182416	66632282	chrD4.64709122	67103444	471162
3	BritishShorthair	BSH	2444	6	chrB3	16	36.2314	chrB3.21642716	16626222	chrC2.82625578	17102472	476250
3	BritishShorthair	BSH	6864	15	chrE2	9	32.2799	chrE2.72867721	60002802	chrE2.73474735	60480531	477729
3	BritishShorthair	BSH	392	1	chrA1	14	33.4857	chrA1.238447044	197362508	chrA1.239065710	197841059	478551
3	BritishShorthair	BSH	2910	7	chrB4	13	31.257	chrB4.10820168	8684176	chrB4.11422261	9166990	482814
3	BritishShorthair	BSH	2933	7	chrB4	14	28.5278	chrB4.30195796	20107715	chrB4.30779261	20593230	485515
3	BritishShorthair	BSH	1976	5	chrB2	15	55.8502	chrB2.28035433	22364762	chrB2.28626664	22859723	494961
3	BritishShorthair	BSH	2974	7	chrB4	14	33.3579	chrB4.49777075	40730922	chrB4.50438654	41228269	497347
3	BritishShorthair	BSH	3176	7	chrB4	15	29.3251	chrB4.162804568	143766265	chrB4.163399618	144271096	504831
3	BritishShorthair	BSH	3127	7	chrB4	14	32.1611	chrB4.137567396	119254744	chrB4.138170460	119760928	506184
3	BritishShorthair	BSH	2959	7	chrB4	8	57.2351	chrUn2.666778	33190213	chrUn2.243740	33706441	516228
3	BritishShorthair	BSH	2579	6	chrB3	11	29.9562	chrUn8.12162275	86082647	chrUn8.12685689	86656882	574235
4	SelkirkRex	SREX	1083	3	chrA3	6	33.5401	chrA3.79567356	61695093	chrD3.75386462	62014132	319039
4	SelkirkRex	SREX	1674	4	chrB1	11	29.0462	chrB1.139243746	115179800	chrB1.139710603	115551786	371986
4	SelkirkRex	SREX	496	2	chrA2	8	28.7749	chrA2.8187555	6705110	chrA2.8597854	7081875	376765
4	SelkirkRex	SREX	507	2	chrA2	7	36.1904	chrA2.15200001	12001078	chrA2.15702938	12382662	381584
4	SelkirkRex	SREX	3584	8	chrC1	8	40.1234	chrC1.118537215	104691578	chrC1.118964080	105074424	382846
4	SelkirkRex	SREX	2105	5	chrB2	10	30.553	chrB2.110691742	90383795	chrB2.111147537	90781753	397958
4	SelkirkRex	SREX	3591	8	chrC1	6	32.3067	chrUn17.4788730	110142581	chrUn19.1323003	110542652	400071
4	SelkirkRex	SREX	2662	6	chrB3	11	28.3727	chrB3.142151538	127770104	chrB3.142630855	128170352	400248
4	SelkirkRex	SREX	5938	13	chrD4	13	29.8294	chrD4.78847217	78662800	chrD4.79357880	79064643	401843
4	SelkirkRex	SREX	4520	10	chrD1	13	25.4651	chrD1.129501772	92593580	chrD1.129989138	92996268	402688
4	SelkirkRex	SREX	579	2	chrA2	8	30.8068	chrA2.60284845	48024610	chrA2.60787191	48433166	408556
4	SelkirkRex	SREX	8244	18	chrF2	11	49.7976	chrF2.28913081	26465162	chrF2.29380913	26880585	415423
4	SelkirkRex	SREX	5797	13	chrD4	9	29.0726	chrUn1.14881983	6072679	chrUn1.14444274	6489294	416615
4	SelkirkRex	SREX	3068	7	chrB4	14	29.8123	chrB4.106811084	89769415	chrB4.107333358	90188364	418949
4	SelkirkRex	SREX	3682	8	chrC1	14	25.4353	chrC1.176562445	155641663	chrC1.176053326	156060803	419140
4	SelkirkRex	SREX	7751	17	chrF1	9	25.8418	chrF1.21030841	20612393	chrF1.21552901	21033495	421102
4	SelkirkRex	SREX	6316	14	chrE1	15	32.3042	chrE1.53085425	26997791	chrE1.53643402	27420838	423047
4	SelkirkRex	SREX	3808	8	chrC1	7	27.1909	chrC1.245227381	217006576	chrC1.245759166	217430194	423618
4	SelkirkRex	SREX	7285	16	chrE3	13	38.1457	chrE3.65265979	30700315	chrE3.64756356	31125808	425493
4	SelkirkRex	SREX	6312	14	chrE1	8	26.8586	chrE1.50193898	22859952	chrE1.50712688	23289735	429783
4	SelkirkRex	SREX	196	1	chrA1	11	37.8287	chrUn11.1821416	99466330	chrUn11.2241159	99899727	433397
4	SelkirkRex	SREX	5887	13	chrD4	15	28.8674	chrB1.212203766	53130235	chrD4.47566105	53567049	436814
4	SelkirkRex	SREX	2003	5	chrB2	13	25.5736	chrB2.45880114	39490461	chrB2.46535300	39928688	438227
4	SelkirkRex	SREX	7748	17	chrF1	7	28.1042	chrF1.19251049	19123784	chrF1.19750156	19563500	439716
4	SelkirkRex	SREX	542	2	chrA2	10	31.8168	chrA2.37265931	29503157	chrA2.37794144	29947198	444041
4	SelkirkRex	SREX	8280	18	chrF2	14	26.7274	chrF2.50598203	44489730	chrF2.51320023	44946851	457121
4	SelkirkRex	SREX	3585	8	chrC1	8	37.2668	chrC1.119173666	105253934	chrC1.119716473	105712671	458737
4	SelkirkRex	SREX	5363	12	chrD3	8	28.1838	chrUn1.1846330	33019473	chrUn1.2572188	33481545	462072
4	SelkirkRex	SREX	1567	4	chrB1	12	27.7485	chrUn25.919738	62043596	chrUn15.12794086	62506346	462750
4	SelkirkRex	SREX	1125	3	chrA3	14	26.8874	chrA3.104989839	82637535	chrA3.105539855	83101797	464262
4	SelkirkRex	SREX	6822	15	chrE2	11	35.3002	chrE2.46775423	38962230	chrE2.47316354	39428010	465780
4	SelkirkRex	SREX	3051	7	chrB4	13	27.7064	chrB4.97285791	81280084	chrB4.97899984	81748526	468442
4	SelkirkRex	SREX	4978	11	chrD2	11	27.0923	chrD2.106201042	80538681	chrD2.106805536	81007381	468700
4	SelkirkRex	SREX	3151	7	chrB4	12	25.9673	chrB4.146149967	131237887	chrB4.146791762	131706589	468702
4	SelkirkRex	SREX	2097	5	chrB2	15	32.0664	chrB2.105977566	86392925	chrB2.106561497	86863322	470397
4	SelkirkRex	SREX	3690	8	chrC1	12	27.3327	chrC1.171748825	159635300	chrC1.171225278	160106019	470719
4	SelkirkRex	SREX	6782	15	chrE2	15	38.9581	chrE2.23556761	16926040	chrE2.24143369	17397907	471867
4	SelkirkRex	SREX	1181	3	chrA3	14	27.4887	chrA3.139195230	110533242	chrA3.139756145	111007971	474729
4	SelkirkRex	SREX	3596	8	chrC1	11	39.8589	chrC1.123256180	112649285	chrC1.123836383	113128798	479513
4	SelkirkRex	SREX	249	1	chrA1	11	26.3378	chrA1.162655171	125980220	chrA1.162081613	126463940	483720
4	SelkirkRex	SREX	5448	12	chrD3	9	28.2333	chrD3.103392990	75576902	chrD3.104013001	76063270	486368
4	SelkirkRex	SREX	245	1	chrA1	12	26.3571	chrA1.165097864	123982529	chrA1.164498874	124469375	486846
4	SelkirkRex	SREX	3587	8	chrC1	11	38.5461	chrC1.120340380	106214818	chrC1.120979829	106718624	503806
4	SelkirkRex	SREX	506	2	chrA2	9	29.1418	chrA2.13027667	10559639	chrA2.15139481	11940605	1380966
5	ScottishFold1	SFOLD1	3055	7	chrB4	7	22.7067	chrB4.99708763	83201753	chrB4.99997837	83472133	270380
5	ScottishFold1	SFOLD1	4502	10	chrD1	8	21.517	chrD1.119909481	83798203	chrD1.119562439	84101165	302962
5	ScottishFold1	SFOLD1	2958	7	chrB4	7	20.5924	chrUn2.1175540	32634995	chrUn2.882637	32946873	311878
5	ScottishFold1	SFOLD1	7312	16	chrE3	7	25.7358	chrE3.71839177	44183632	chrE3.72201331	44537056	353424
5	ScottishFold1	SFOLD1	8358	18	chrF2	10	22.1714	chrUn13.4790037	83483060	chrUn13.5161328	83843249	360189
5	ScottishFold1	SFOLD1	6824	15	chrE2	11	22.4831	chrE2.47991790	39993592	chrE2.48470601	40381650	388058
5	ScottishFold1	SFOLD1	3591	8	chrC1	6	25.9393	chrUn17.4788730	110142581	chrUn19.1323003	110542652	400071
5	ScottishFold1	SFOLD1	579	2	chrA2	8	24.9106	chrA2.60284845	48024610	chrA2.60787191	48433166	408556
5	ScottishFold1	SFOLD1	4534	10	chrD1	12	22.4738	chrD1.137064417	99530103	chrD1.137597874	99939962	409859
5	ScottishFold1	SFOLD1	2911	7	chrB4	10	34.1406	chrB4.11454973	9198083	chrB4.11975475	9610723	412640
5	ScottishFold1	SFOLD1	1843	4	chrB1	10	21.9386	chrB1.217012455	199656213	chrB1.216436734	200078020	421807
5	ScottishFold1	SFOLD1	6823	15	chrE2	11	26.6917	chrE2.47409461	39502966	chrE2.47911593	39929123	426157
5	ScottishFold1	SFOLD1	4426	10	chrD1	15	24.3404	chrD1.72462095	45616470	chrD1.72966404	46051563	435093
5	ScottishFold1	SFOLD1	1120	3	chrA3	11	22.7132	chrA3.101941266	80124187	chrA3.102457385	80560215	436028
5	ScottishFold1	SFOLD1	3615	8	chrC1	13	27.0597	chrC1.135223277	122065411	chrC1.135793629	122508910	443499
5	ScottishFold1	SFOLD1	542	2	chrA2	10	20.0643	chrA2.37265931	29503157	chrA2.37794144	29947198	444041
5	ScottishFold1	SFOLD1	3699	8	chrC1	12	22.3109	chrC1.180791038	164128021	chrC1.181357158	164574052	446031
5	ScottishFold1	SFOLD1	968	3	chrA3	12	23.1178	chrA3.28383616	1935706	chrA3.27846163	2382233	446527
5	ScottishFold1	SFOLD1	4523	10	chrD1	13	21.1746	chrD1.131256618	94097504	chrD1.131824659	94544170	446666
5	ScottishFold1	SFOLD1	468	1	chrA1	10	21.9756	chrA1.281788185	235269935	chrA1.282374106	235720099	450164
5	ScottishFold1	SFOLD1	3133	7	chrB4	10	25.42	chrUn15.1832513	122267832	chrUn15.2265769	122723018	455186
5	ScottishFold1	SFOLD1	5396	12	chrD3	10	20.7952	chrD3.69046896	49510899	chrD3.69600937	49966441	455542
5	ScottishFold1	SFOLD1	2509	6	chrB3	6	31.1495	chrUn30.6153044	51114296	chrUn30.5705635	51574146	459850
5	ScottishFold1	SFOLD1	3632	8	chrC1	9	19.8569	chrC1.145493522	130582517	chrC1.146056729	131043775	461258
5	ScottishFold1	SFOLD1	1625	4	chrB1	8	32.6632	chrB1.110283829	90753046	chrB1.110781660	91215551	462505
5	ScottishFold1	SFOLD1	6822	15	chrE2	11	22.4782	chrE2.46775423	38962230	chrE2.47316354	39428010	465780
5	ScottishFold1	SFOLD1	3984	9	chrC2	11	22.8383	chrC2.75894317	63489382	chrUn.68150525	63956986	467604
5	ScottishFold1	SFOLD1	3668	8	chrC1	14	23.0933	chrC1.166362466	148609392	chrC1.166921302	149079731	470339
5	ScottishFold1	SFOLD1	734	2	chrA2	14	20.3875	chrA2.191459272	128277535	chrA2.192049235	128748293	470758
5	ScottishFold1	SFOLD1	2573	6	chrB3	11	22.6206	chrUn8.9247237	83106443	chrUn8.9688630	83577351	470908
5	ScottishFold1	SFOLD1	5798	13	chrD4	11	33.4196	chrUn1.14390961	6538170	chrD4.6169090	7022950	484780
5	ScottishFold1	SFOLD1	1151	3	chrA3	8	20.8395	chrA3.120692309	95575836	chrA3.121281605	96061214	485378
5	ScottishFold1	SFOLD1	2933	7	chrB4	14	25.3692	chrB4.30195796	20107715	chrB4.30779261	20593230	485515
5	ScottishFold1	SFOLD1	4038	9	chrC2	9	22.4819	chrC2.103049650	92534833	chrC2.103625704	93024458	489625
5	ScottishFold1	SFOLD1	967	3	chrA3	14	27.3395	chrA3.28979020	1414094	chrA3.28418110	1905377	491283
5	ScottishFold1	SFOLD1	4029	9	chrC2	7	25.886	chrUn34.4924201	88007475	chrUn34.4450934	88502347	494872
5	ScottishFold1	SFOLD1	6802	15	chrE2	18	24.9762	chrE2.33918035	28937409	chrE2.34561417	29439231	501822
5	ScottishFold1	SFOLD1	2574	6	chrB3	12	25.0039	chrUn.71181328	83593223	chrUn8.10183352	84095619	502396
5	ScottishFold1	SFOLD1	2570	6	chrB3	12	19.9747	chrUn8.7756549	81607768	chrUn.58799210	82126422	518654
5	ScottishFold1	SFOLD1	4946	11	chrD2	12	28.21	chrD2.86294599	64474257	chrD2.86953258	65007845	533588
5	ScottishFold1	SFOLD1	2220	5	chrB2	6	22.2098	chrB2.169291684	147709073	chrB2.170054899	148322414	613341
6	ScottishFold2	SFOLD2	2457	6	chrB3	5	23.105	chrB3.29582511	23220883	chrB3.29869311	23433614	212731
6	ScottishFold2	SFOLD2	3055	7	chrB4	7	23.037	chrB4.99708763	83201753	chrB4.99997837	83472133	270380
6	ScottishFold2	SFOLD2	3487	8	chrC1	5	26.5873	chrUn6.2427885	56177893	chrC1.65286354	56449485	271592
6	ScottishFold2	SFOLD2	481	1	chrA1	5	42.6034	chrUn34.2813958	241805459	chrUn34.3082097	242082672	277213
6	ScottishFold2	SFOLD2	2620	6	chrB3	12	28.8854	chrA1.256342189	106652804	chrB3.116335902	106946246	293442
6	ScottishFold2	SFOLD2	200	1	chrA1	7	29.5273	chrB3.50110517	101448743	chrUn11.3876605	101784187	335444
6	ScottishFold2	SFOLD2	7312	16	chrE3	7	43.6782	chrE3.71839177	44183632	chrE3.72201331	44537056	353424
6	ScottishFold2	SFOLD2	6821	15	chrE2	5	23.066	chrE2.46239059	38499610	chrE2.46674805	38865288	365678
6	ScottishFold2	SFOLD2	496	2	chrA2	8	23.6128	chrA2.8187555	6705110	chrA2.8597854	7081875	376765
6	ScottishFold2	SFOLD2	1652	4	chrB1	11	26.179	chrB1.126236759	104249274	chrB1.126685525	104631973	382699
6	ScottishFold2	SFOLD2	2461	6	chrB3	10	26.8727	chrB3.31358892	25090259	chrB3.31865069	25482837	392578
6	ScottishFold2	SFOLD2	579	2	chrA2	8	46.1049	chrA2.60284845	48024610	chrA2.60787191	48433166	408556
6	ScottishFold2	SFOLD2	2911	7	chrB4	10	33.3738	chrB4.11454973	9198083	chrB4.11975475	9610723	412640
6	ScottishFold2	SFOLD2	557	2	chrA2	11	34.0579	chrA2.46777612	37033752	chrA2.47300643	37446891	413139
6	ScottishFold2	SFOLD2	8244	18	chrF2	11	24.9411	chrF2.28913081	26465162	chrF2.29380913	26880585	415423
6	ScottishFold2	SFOLD2	5964	13	chrD4	13	27.3638	chrD4.110038069	91716234	chrD4.110525424	92137274	421040
6	ScottishFold2	SFOLD2	697	2	chrA2	10	25.0326	chrA2.168835912	109748012	chrA2.169359628	110176854	428842
6	ScottishFold2	SFOLD2	745	2	chrA2	12	24.3018	chrA2.198817924	133836412	chrA2.199333077	134265768	429356
6	ScottishFold2	SFOLD2	196	1	chrA1	11	27.8766	chrUn11.1821416	99466330	chrUn11.2241159	99899727	433397
6	ScottishFold2	SFOLD2	3535	8	chrC1	10	26.6173	chrC1.93746550	80216637	chrC1.94284657	80651901	435264
6	ScottishFold2	SFOLD2	2456	6	chrB3	8	26.045	chrB3.28896625	22635308	chrB3.29369168	23072189	436881
6	ScottishFold2	SFOLD2	332	1	chrA1	13	22.6714	chrA1.206197017	167403307	chrA1.205689528	167840510	437203
6	ScottishFold2	SFOLD2	8313	18	chrF2	14	24.1077	chrF2.68179711	60961829	chrF2.68700793	61404685	442856
6	ScottishFold2	SFOLD2	542	2	chrA2	10	23.634	chrA2.37265931	29503157	chrA2.37794144	29947198	444041
6	ScottishFold2	SFOLD2	441	1	chrA1	13	23.2601	chrA1.268717785	221844779	chrA1.269260320	222290847	446068
6	ScottishFold2	SFOLD2	468	1	chrA1	10	27.1644	chrA1.281788185	235269935	chrA1.282374106	235720099	450164
6	ScottishFold2	SFOLD2	6270	14	chrE1	8	34.5117	chrUn5.6654818	1720185	chrUn5.7087155	2173306	453121
6	ScottishFold2	SFOLD2	1659	4	chrB1	15	26.958	chrB1.130451530	107738974	chrB1.130971426	108193266	454292
6	ScottishFold2	SFOLD2	4562	10	chrD1	14	29.1605	chrD1.153101368	113866847	chrD1.153785665	114323949	457102
6	ScottishFold2	SFOLD2	3073	7	chrB4	14	25.5207	chrB4.109728382	92231694	chrB4.110309049	92691179	459485
6	ScottishFold2	SFOLD2	734	2	chrA2	14	23.9557	chrA2.191459272	128277535	chrA2.192049235	128748293	470758
6	ScottishFold2	SFOLD2	4928	11	chrD2	13	26.082	chrD2.69253429	55575071	chrD2.75613617	56049481	474410
6	ScottishFold2	SFOLD2	4044	9	chrC2	12	23.0885	chrC2.106559301	95464933	chrC2.107120990	95939542	474609
6	ScottishFold2	SFOLD2	6765	15	chrE2	12	24.4651	chrE2.11926443	8469488	chrE2.12576145	8952728	483240
6	ScottishFold2	SFOLD2	732	2	chrA2	16	25.6366	chrA2.190204822	127280424	chrA2.190804639	127764677	484253
6	ScottishFold2	SFOLD2	5798	13	chrD4	11	28.0903	chrUn1.14390961	6538170	chrD4.6169090	7022950	484780
6	ScottishFold2	SFOLD2	2933	7	chrB4	14	23.6985	chrB4.30195796	20107715	chrB4.30779261	20593230	485515
6	ScottishFold2	SFOLD2	669	2	chrA2	14	28.0394	chrA2.151694727	95694040	chrA2.152305318	96181048	487008
6	ScottishFold2	SFOLD2	662	2	chrA2	11	24.4287	chrA2.147329427	92181909	chrA2.147921535	92670821	488912
6	ScottishFold2	SFOLD2	4029	9	chrC2	7	31.1013	chrUn34.4924201	88007475	chrUn34.4450934	88502347	494872
6	ScottishFold2	SFOLD2	3480	8	chrC1	13	26.4275	chrC1.61415089	52680675	chrC1.62007319	53176973	496298
6	ScottishFold2	SFOLD2	6802	15	chrE2	18	27.433	chrE2.33918035	28937409	chrE2.34561417	29439231	501822
6	ScottishFold2	SFOLD2	2959	7	chrB4	8	24.4555	chrUn2.666778	33190213	chrUn2.243740	33706441	516228
6	ScottishFold2	SFOLD2	2220	5	chrB2	6	38.0699	chrB2.169291684	147709073	chrB2.170054899	148322414	613341
7	MaineCoon	MCOON	390	1	chrA1	7	28.3123	chrA1.237452087	196554173	chrA1.237763920	196810027	255854
7	MaineCoon	MCOON	1188	3	chrA3	7	63.6792	chrA3.175055765	114122661	chrA3.174684849	114443120	320459
7	MaineCoon	MCOON	374	1	chrA1	10	52.8571	chrA1.227496384	188365348	chrA1.227935872	188728530	363182
7	MaineCoon	MCOON	1641	4	chrB1	9	28.6782	chrB1.119794230	98723971	chrB1.120195125	99088417	364446
7	MaineCoon	MCOON	1190	3	chrA3	6	49.6856	chrA3.173879561	115077939	chrA3.173448291	115443003	365064
7	MaineCoon	MCOON	3723	8	chrC1	8	41.9555	chrUn36.4073602	176243826	chrUn36.4428721	176609287	365461
7	MaineCoon	MCOON	1520	4	chrB1	10	28.0851	chrB1.44357766	36568378	chrB1.44836315	36936269	367891
7	MaineCoon	MCOON	1015	3	chrA3	10	29.0936	chrA3.4276148	25440857	chrA3.3786465	25820570	379713
7	MaineCoon	MCOON	1652	4	chrB1	11	28.655	chrB1.126236759	104249274	chrB1.126685525	104631973	382699
7	MaineCoon	MCOON	3083	7	chrB4	8	28.2079	chrB4.115933993	97319113	chrUn.59973692	97710453	391340
7	MaineCoon	MCOON	1811	4	chrB1	9	38.1604	chrB1.212988350	183620616	chrB1.212510316	184016459	395843
7	MaineCoon	MCOON	2460	6	chrB3	11	30.6629	chrUn.455817	24630402	chrB3.31278177	25026645	396243
7	MaineCoon	MCOON	4822	11	chrD2	7	64.4283	chrUn26.6246099	791155	chrUn26.6620291	1187686	396531
7	MaineCoon	MCOON	1805	4	chrB1	10	37.7606	chrUn3.13779618	180625919	chrUn3.13976268	181026217	400298
7	MaineCoon	MCOON	8230	18	chrF2	13	28.2593	chrF2.20511484	19516292	chrF2.21022172	19919192	402900
7	MaineCoon	MCOON	428	1	chrA1	10	28.4967	chrA1.260944713	215362142	chrA1.261445178	215766327	404185
7	MaineCoon	MCOON	666	2	chrA2	12	54.2672	chrA2.149882606	94266130	chrA2.150370633	94675347	409217
7	MaineCoon	MCOON	1189	3	chrA3	14	74.8428	chrA3.174597056	114513309	chrA3.174061643	114923921	410612
7	MaineCoon	MCOON	4891	11	chrD2	9	30.521	chrD2.62989039	37003012	chrD2.62518700	37414930	411918
7	MaineCoon	MCOON	8244	18	chrF2	11	39.7353	chrF2.28913081	26465162	chrF2.29380913	26880585	415423
7	MaineCoon	MCOON	645	2	chrA2	9	30.8945	chrA2.134141197	83693212	chrUn18.855008	84114355	421143
7	MaineCoon	MCOON	4016	9	chrC2	12	27.2619	chrC2.91008684	81604763	chrC2.91539587	82044340	439577
7	MaineCoon	MCOON	3616	8	chrC1	13	30.3186	chrC1.135854284	122563530	chrC1.136425103	123005150	441620
7	MaineCoon	MCOON	2985	7	chrB4	13	35.6134	chrB4.56815259	48280168	chrB4.57351342	48724380	444212
7	MaineCoon	MCOON	1812	4	chrB1	13	35.283	chrB1.212378414	184115937	chrB1.211808619	184565151	449214
7	MaineCoon	MCOON	3497	8	chrC1	9	29.5496	chrC1.70839065	61181235	chrC1.71319437	61630644	449409
7	MaineCoon	MCOON	3133	7	chrB4	10	33.5993	chrUn15.1832513	122267832	chrUn15.2265769	122723018	455186
7	MaineCoon	MCOON	795	2	chrA2	11	27.9098	chrUn16.7436011	158631332	chrUn16.6982080	159090221	458889
7	MaineCoon	MCOON	431	1	chrA1	13	32.5926	chrA1.262868878	216836788	chrA1.263421870	217301607	464819
7	MaineCoon	MCOON	604	2	chrA2	6	28.671	chrD3.66890504	62493014	chrUn16.1770516	62959032	466018
7	MaineCoon	MCOON	375	1	chrA1	13	29.1273	chrA1.228083939	188854116	chrA1.228658625	189320238	466122
7	MaineCoon	MCOON	4396	10	chrD1	5	29.644	chrUn5.3546132	28480789	chrUn5.3071136	28947602	466813
7	MaineCoon	MCOON	3907	9	chrC2	14	27.2	chrC2.30858196	25111362	chrC2.31431810	25581730	470368
7	MaineCoon	MCOON	734	2	chrA2	14	27.4236	chrA2.191459272	128277535	chrA2.192049235	128748293	470758
7	MaineCoon	MCOON	4460	10	chrD1	11	40.4009	chrD1.93116849	62587857	chrD1.93890142	63058931	471074
7	MaineCoon	MCOON	4062	9	chrC2	11	29.2052	chrC2.117211585	104463873	chrC2.117789341	104940521	476648
7	MaineCoon	MCOON	392	1	chrA1	14	29.1185	chrA1.238447044	197362508	chrA1.239065710	197841059	478551
7	MaineCoon	MCOON	578	2	chrA2	12	41.6938	chrA2.59639082	47473321	chrA2.60208400	47957127	483806
7	MaineCoon	MCOON	432	1	chrA1	14	30.0449	chrA1.263428587	217308973	chrA1.263991603	217793511	484538
7	MaineCoon	MCOON	790	2	chrA2	13	27.7549	chrUn16.9926697	156125839	chrUn16.9440121	156611623	485784
7	MaineCoon	MCOON	6809	15	chrE2	10	28.7313	chrE2.38402497	32460363	chrE2.38991706	32948774	488411
7	MaineCoon	MCOON	5963	13	chrD4	10	27.3152	chrD4.109360599	91186251	chrD4.109981781	91678984	492733
7	MaineCoon	MCOON	2579	6	chrB3	11	27.9265	chrUn8.12162275	86082647	chrUn8.12685689	86656882	574235
7	MaineCoon	MCOON	8221	18	chrF2	13	40.4862	chrF2.14247755	14686474	chrF2.15413367	15462904	776430
8	NorwegianForestCat	NFC	481	1	chrA1	5	41.5488	chrUn34.2813958	241805459	chrUn34.3082097	242082672	277213
8	NorwegianForestCat	NFC	2057	5	chrB2	8	23.4769	chrUn12.11337093	66380774	chrUn12.11641442	66703191	322417
8	NorwegianForestCat	NFC	4014	9	chrC2	9	32.4902	chrUn34.5760940	80588553	chrUn34.5413616	80937027	348474
8	NorwegianForestCat	NFC	4008	9	chrC2	5	23.2583	chrUn34.8871468	77513993	chrUn34.8458073	77886188	372195
8	NorwegianForestCat	NFC	8262	18	chrF2	11	26.5389	chrF2.39851429	35499806	chrF2.40320991	35872811	373005
8	NorwegianForestCat	NFC	426	1	chrA1	7	32.6584	chrA1.259717127	214313838	chrA1.260235423	214721787	407949
8	NorwegianForestCat	NFC	3542	8	chrC1	9	26.2876	chrC1.97982316	83737814	chrC1.98481959	84150902	413088
8	NorwegianForestCat	NFC	2505	6	chrB3	10	26.7625	chrB3.59342365	49179618	chrUn30.7668984	49595314	415696
8	NorwegianForestCat	NFC	5964	13	chrD4	13	24.7644	chrD4.110038069	91716234	chrD4.110525424	92137274	421040
8	NorwegianForestCat	NFC	8	1	chrA1	9	33.1322	chrA1.3963456	3602717	chrA1.4502324	4024069	421352
8	NorwegianForestCat	NFC	772	2	chrA2	10	24.1473	chrA2.223968457	147241464	chrA2.223362391	147665364	423900
8	NorwegianForestCat	NFC	229	1	chrA1	12	46.9566	chrA1.147993178	116068553	chrA1.148511500	116495946	427393
8	NorwegianForestCat	NFC	8260	18	chrF2	10	32.7942	chrF2.38632745	34521184	chrF2.39174511	34949095	427911
8	NorwegianForestCat	NFC	2659	6	chrB3	14	45.9106	chrB3.140351700	126271265	chrB3.140889207	126700078	428813
8	NorwegianForestCat	NFC	196	1	chrA1	11	25.934	chrUn11.1821416	99466330	chrUn11.2241159	99899727	433397
8	NorwegianForestCat	NFC	1728	4	chrB1	11	29.4765	Phen_FGF5_356insT.1	142185726	chrB1.172326666	142619147	433421
8	NorwegianForestCat	NFC	1014	3	chrA3	11	29.6183	chrA3.4862824	24933597	chrA3.4378492	25368219	434622
8	NorwegianForestCat	NFC	736	2	chrA2	9	42.6753	chrA2.192755828	129328590	chrA2.193288164	129765436	436846
8	NorwegianForestCat	NFC	3460	8	chrC1	6	26.9807	chrC1.40431548	42676338	chrUn5.9994161	43113411	437073
8	NorwegianForestCat	NFC	5405	12	chrD3	9	23.8699	chrD3.74513589	54048661	chrD3.75024924	54488778	440117
8	NorwegianForestCat	NFC	4538	10	chrD1	11	28.0125	chrD1.139604822	101572515	chrD1.140134521	102017103	444588
8	NorwegianForestCat	NFC	2660	6	chrB3	12	24.0236	chrB3.140924790	126716616	chrB3.141424231	127162754	446138
8	NorwegianForestCat	NFC	83	1	chrA1	10	26.5506	chrA1.46635899	40849265	chrA1.47163173	41296829	447564
8	NorwegianForestCat	NFC	2534	6	chrB3	9	29.8382	chrB3.71419808	63614410	chrB3.71972239	64066631	452221
8	NorwegianForestCat	NFC	3133	7	chrB4	10	23.2515	chrUn15.1832513	122267832	chrUn15.2265769	122723018	455186
8	NorwegianForestCat	NFC	2502	6	chrB3	11	39.6541	chrB3.57434172	47614864	chrB3.57987791	48077956	463092
8	NorwegianForestCat	NFC	230	1	chrA1	7	30.9157	chrA1.148575269	116545458	chrA1.149160369	117009729	464271
8	NorwegianForestCat	NFC	5411	12	chrD3	10	23.6697	chrD3.78037429	56999691	chrD3.78597312	57467753	468062
8	NorwegianForestCat	NFC	3454	8	chrC1	12	31.2897	chrC1.36895208	39672536	chrC1.37461633	40143926	471390
8	NorwegianForestCat	NFC	3478	8	chrC1	12	25.181	chrC1.60166991	51675583	chrC1.60748418	52152547	476964
8	NorwegianForestCat	NFC	2071	5	chrB2	8	24.8514	chrB2.90131699	73391679	chrB2.90688933	73869758	478079
8	NorwegianForestCat	NFC	4128	9	chrC2	12	31.5846	chrC2.148252989	137473562	chrC2.148835373	137953477	479915
8	NorwegianForestCat	NFC	5404	12	chrD3	8	33.058	chrD3.73951699	53555220	chrD3.74500721	54036363	481143
8	NorwegianForestCat	NFC	2668	6	chrB3	10	23.4415	chrB3.145656386	130698848	chrB3.146213110	131181840	482992
8	NorwegianForestCat	NFC	4009	9	chrC2	8	32.452	chrUn34.8349112	77993120	chrUn34.7837599	78480917	487797
8	NorwegianForestCat	NFC	2661	6	chrB3	13	24.7631	chrB3.141467627	127196437	chrB3.142057318	127688518	492081
8	NorwegianForestCat	NFC	2565	6	chrB3	12	26.1802	chrUn8.5364422	79091904	chrUn8.5845038	79598495	506591
8	NorwegianForestCat	NFC	4412	10	chrD1	14	27.2036	chrD1.63756199	38498944	chrD1.64372358	39007634	508690
8	NorwegianForestCat	NFC	1727	4	chrB1	19	53.3623	chrB1.171100516	141640809	Phen_FGF5_406CtoT.1	142177968	537159
8	NorwegianForestCat	NFC	8233	18	chrF2	15	22.7497	chrF2.22200488	20929245	chrF2.22860039	21473283	544038
9	AmericanWirehair	WIR	4463	10	chrD1	11	38.8596	chrD1.95289840	64085770	chrD1.95620357	64363573	277803
9	AmericanWirehair	WIR	1509	4	chrB1	5	41.4645	chrB1.35777422	31086943	chrB1.36498476	31450939	363996
9	AmericanWirehair	WIR	3926	9	chrC2	9	37.7857	chrC2.42262395	34612155	chrC2.42708018	34976554	364399
9	AmericanWirehair	WIR	328	1	chrA1	10	42.4419	chrA1.208545036	165511062	chrA1.208073850	165883862	372800
9	AmericanWirehair	WIR	1524	4	chrB1	8	43.7271	chrUn16.11298163	40690583	chrUn16.11659864	41076546	385963
9	AmericanWirehair	WIR	3633	8	chrC1	11	30.9225	chrC1.146210236	131160985	chrC1.146692048	131553157	392172
9	AmericanWirehair	WIR	5854	13	chrD4	11	29.8077	chrD4.26694788	36628827	chrD4.27184908	37027176	398349
9	AmericanWirehair	WIR	809	2	chrA2	11	37.1017	chrA2.211471626	165865575	chrA2.211964034	166267309	401734
9	AmericanWirehair	WIR	1656	4	chrB1	15	30.5649	chrB1.128518541	106242199	chrB1.128894457	106648236	406037
9	AmericanWirehair	WIR	1793	4	chrB1	8	34.1586	chrB1.197444223	174614128	chrB1.197947721	175024658	410530
9	AmericanWirehair	WIR	1581	4	chrB1	9	39.4129	chrUn15.6866731	68815578	chrB1.86337955	69229784	414206
9	AmericanWirehair	WIR	4922	11	chrD2	13	47.9804	chrD2.73120080	52547467	chrD2.72500292	52973939	426472
9	AmericanWirehair	WIR	1504	4	chrB1	11	30.8869	chrB1.32767720	28607246	chrB1.33272069	29033762	426516
9	AmericanWirehair	WIR	3149	7	chrB4	10	32.1868	chrB4.144995382	130266655	chrB4.145475831	130695261	428606
9	AmericanWirehair	WIR	4163	9	chrC2	11	35.1896	chrC2.168781341	154954317	chrC2.168250928	155390308	435991
9	AmericanWirehair	WIR	3043	7	chrB4	12	41.1264	chrB4.92206485	77238367	chrB4.92808302	77674772	436405
9	AmericanWirehair	WIR	4138	9	chrC2	11	33.1746	chrC2.172779424	142481201	chrC2.172258741	142919473	438272
9	AmericanWirehair	WIR	4162	9	chrC2	13	32.3313	chrC2.160493337	154473934	chrUn17.904113	154912752	438818
9	AmericanWirehair	WIR	1525	4	chrB1	10	41.6027	chrUn16.11686171	41102027	chrUn16.12144555	41542555	440528
9	AmericanWirehair	WIR	2985	7	chrB4	13	30.7963	chrB4.56815259	48280168	chrB4.57351342	48724380	444212
9	AmericanWirehair	WIR	350	1	chrA1	10	34.7792	chrA1.213133072	176404092	chrA1.213655278	176848921	444829
9	AmericanWirehair	WIR	1056	3	chrA3	8	38.6017	chrA3.53794641	45895551	chrA3.54308442	46344949	449398
9	AmericanWirehair	WIR	799	2	chrA2	10	32.3636	chrUn16.5427298	160668855	chrUn16.4983873	161118732	449877
9	AmericanWirehair	WIR	3619	8	chrC1	9	41.2816	chrC1.137731395	124069843	chrC1.138267525	124520128	450285
9	AmericanWirehair	WIR	4110	9	chrC2	11	37.2963	chrC2.137319860	128472914	chrC2.137851164	128929219	456305
9	AmericanWirehair	WIR	3532	8	chrC1	14	29.7007	chrC1.91933983	78704362	chrC1.92470101	79167931	463569
9	AmericanWirehair	WIR	1650	4	chrB1	13	34.4652	chrB1.125041981	103235070	chrB1.125568479	103700179	465109
9	AmericanWirehair	WIR	1651	4	chrB1	11	32.4174	chrB1.125601353	103726819	chrB1.126164804	104192791	465972
9	AmericanWirehair	WIR	1519	4	chrB1	13	29.4579	chrB1.43726502	36075970	chrB1.44325795	36543884	467914
9	AmericanWirehair	WIR	80	1	chrA1	10	31.3195	chrA1.44868866	39391390	chrUn.70881574	39862159	470769
9	AmericanWirehair	WIR	4153	9	chrC2	11	30.1701	chrC2.154458129	149890638	chrC2.155028759	150362638	472000
9	AmericanWirehair	WIR	3050	7	chrB4	19	44.6357	chrB4.96642917	80779310	chrB4.97259663	81253957	474647
9	AmericanWirehair	WIR	4013	9	chrC2	10	29.9119	chrUn34.6292201	80073386	chrUn34.5801811	80549624	476238
9	AmericanWirehair	WIR	3111	7	chrB4	10	36.921	chrB4.127859902	111268397	chrB4.128398395	111746629	478232
9	AmericanWirehair	WIR	3042	7	chrB4	17	33.0903	chrB4.91522945	76727447	chrB4.92167691	77207508	480061
9	AmericanWirehair	WIR	4077	9	chrC2	12	42.3698	chrC2.125784370	111954254	chrC2.126356936	112434441	480187
9	AmericanWirehair	WIR	1531	4	chrB1	14	31.5193	chrB1.55532973	44087988	chrB1.56145350	44575138	487150
9	AmericanWirehair	WIR	4131	9	chrC2	9	32.9964	chrC2.177158849	138956866	chrC2.176551106	139444156	487290
9	AmericanWirehair	WIR	201	1	chrA1	12	37.4938	chrUn11.4009627	101934756	chrA1.132223238	102426861	492105
9	AmericanWirehair	WIR	5401	12	chrD3	15	31.2793	chrD3.72066671	52035663	chrD3.72704367	52528839	493176
9	AmericanWirehair	WIR	2167	5	chrB2	10	33.2962	chrUn1.2219963	121248910	chrUn1.3199718	121745568	496658
9	AmericanWirehair	WIR	5971	13	chrD4	9	49.4982	chrD4.112447434	95017884	chrD4.115763496	95538003	520119
9	AmericanWirehair	WIR	3003	7	chrB4	16	31.3442	chrB4.67632459	57101525	chrB4.68244039	57686489	584964
10	Manx	MANX	1989	5	chrB2	8	26.0972	chrB2.36333296	28859577	chrB2.36549869	29060717	201140
10	Manx	MANX	1007	3	chrA3	5	23.612	chrUn24.2613908	21573786	chrA3.9750025	21856511	282725
10	Manx	MANX	1769	4	chrB1	8	60.9422	chrUn13.13215807	162714725	chrUn13.12900059	163040448	325723
10	Manx	MANX	2673	6	chrB3	10	26.5948	chrB3.148836867	133349464	chrB3.149307853	133730278	380814
10	Manx	MANX	1994	5	chrB2	6	31.2378	chrB2.40418375	35072462	chrB2.40908754	35453797	381335
10	Manx	MANX	2085	5	chrB2	5	26.0961	chrB2.98720435	80469489	chrB2.99156380	80868375	398886
10	Manx	MANX	2505	6	chrB3	10	23.6397	chrB3.59342365	49179618	chrUn30.7668984	49595314	415696
10	Manx	MANX	3688	8	chrC1	10	26.5365	chrC1.172968005	158613015	chrC1.172467712	159033439	420424
10	Manx	MANX	5424	12	chrD3	15	40.4935	chrD3.86142756	63546548	chrD3.86671964	63975571	429023
10	Manx	MANX	5787	13	chrD4	11	26.2101	chrE2.135593	1153994	chrUn1.19475670	1583261	429267
10	Manx	MANX	2960	7	chrB4	6	23.4103	chrUn.33691668	33729712	chrUn27.753112	34159365	429653
10	Manx	MANX	5402	12	chrD3	10	23.0883	chrD3.72729791	52554033	chrD3.73254010	52987808	433775
10	Manx	MANX	7777	17	chrF1	11	22.1612	chrF1.37110017	33641786	chrF1.37642971	34081415	439629
10	Manx	MANX	2101	5	chrB2	15	26.655	chrB2.108336974	88385665	chrB2.108860110	88827308	441643
10	Manx	MANX	1653	4	chrB1	11	25.3342	chrB1.126771763	104714973	chrB1.127235961	105157832	442859
10	Manx	MANX	3497	8	chrC1	9	34.488	chrC1.70839065	61181235	chrC1.71319437	61630644	449409
10	Manx	MANX	2582	6	chrB3	8	21.6251	chrUn8.13678607	87682134	chrUn8.14123304	88133152	451018
10	Manx	MANX	4855	11	chrD2	10	28.6019	chrD2.13028604	17120836	chrD2.13664534	17576031	455195
10	Manx	MANX	401	1	chrA1	10	21.2365	chrA1.244044088	201881612	chrA1.244589248	202344764	463152
10	Manx	MANX	2625	6	chrB3	16	24.3798	chrB3.119083526	109144131	chrB3.119645739	109610141	466010
10	Manx	MANX	4396	10	chrD1	5	24.2097	chrUn5.3546132	28480789	chrUn5.3071136	28947602	466813
10	Manx	MANX	1770	4	chrB1	15	31.5542	chrUn13.12839845	163104149	chrB1.193496105	163572339	468190
10	Manx	MANX	3705	8	chrC1	10	20.6893	chrC1.184414624	167132262	chrC1.184968886	167600847	468585
10	Manx	MANX	6843	15	chrE2	12	39.7215	chrE2.59707114	49511138	chrE2.60252828	49979878	468740
10	Manx	MANX	1113	3	chrA3	9	23.0396	chrA3.97714068	76613485	chrA3.98246223	77082372	468887
10	Manx	MANX	965	3	chrA3	11	25.3103	chrA3.30187130	391292	chrA3.29606787	865667	474375
10	Manx	MANX	8248	18	chrF2	10	35.6803	chrF2.31352106	28485189	chrF2.31913492	28959782	474593
10	Manx	MANX	7311	16	chrE3	11	24.8778	chrE3.71301713	43692539	chrB2.32432089	44169082	476543
10	Manx	MANX	2071	5	chrB2	8	28.9442	chrB2.90131699	73391679	chrB2.90688933	73869758	478079
10	Manx	MANX	966	3	chrA3	11	25.5121	chrA3.29560255	904269	chrA3.29005472	1387607	483338
10	Manx	MANX	4439	10	chrD1	9	40.2972	chrD1.80143803	52052974	chrD1.80719024	52538451	485477
10	Manx	MANX	669	2	chrA2	14	23.6578	chrA2.151694727	95694040	chrA2.152305318	96181048	487008
10	Manx	MANX	4440	10	chrD1	13	26.2915	chrD1.80780544	52583376	chrD1.81374683	53072893	489517
10	Manx	MANX	3780	8	chrC1	13	21.7515	chrC1.225858095	203008724	chrC1.226658266	203498893	490169
10	Manx	MANX	4833	11	chrD2	12	21.9724	chrD2.872400	6237451	chrD2.274024	6728523	491072
10	Manx	MANX	1768	4	chrB1	12	29.2318	chrUn13.13837729	162072962	chrUn13.13360538	162565464	492502
10	Manx	MANX	4435	10	chrD1	11	21.4317	chrD1.77696575	50072085	chrD1.78306908	50565514	493429
10	Manx	MANX	2075	5	chrB2	15	23.7682	chrB2.92569510	75412355	chrB2.93167869	75912130	499775
10	Manx	MANX	3499	8	chrC1	14	29.1496	chrC1.71884871	62129760	chrC1.72441553	62630435	500675
10	Manx	MANX	1658	4	chrB1	12	24.756	chrB1.129717408	107230380	chrB1.130444764	107732148	501768
10	Manx	MANX	4504	10	chrD1	12	20.7381	chrD1.118947587	84604264	chrD1.118382317	85111224	506960
10	Manx	MANX	2959	7	chrB4	8	20.7702	chrUn2.666778	33190213	chrUn2.243740	33706441	516228
10	Manx	MANX	2083	5	chrB2	11	29.7534	chrB2.97464196	79386998	chrB2.98067429	79906741	519743
10	Manx	MANX	3628	8	chrC1	11	26.5768	chrC1.142842751	128471854	chrC1.143561981	129013376	541522
11	Siberian1	SIR1	3032	7	chrB4	6	25.5627	chrB4.85069995	71757054	chrB4.85355609	71909266	152212
11	Siberian1	SIR1	2457	6	chrB3	5	40.4624	chrB3.29582511	23220883	chrB3.29869311	23433614	212731
11	Siberian1	SIR1	314	1	chrA1	9	22.3834	chrA1.199219744	158440549	chrA1.199633609	158770001	329452
11	Siberian1	SIR1	45	1	chrA1	12	26.4713	chrA1.23353344	22053227	chrA1.23807029	22413595	360368
11	Siberian1	SIR1	1674	4	chrB1	11	21.7633	chrB1.139243746	115179800	chrB1.139710603	115551786	371986
11	Siberian1	SIR1	2544	6	chrB3	6	24.2605	chrB3.77713545	68708291	chrB3.78154633	69081283	372992
11	Siberian1	SIR1	1652	4	chrB1	11	28.1075	chrB1.126236759	104249274	chrB1.126685525	104631973	382699
11	Siberian1	SIR1	4001	9	chrC2	6	31.4555	chrE3.59620542	71989050	chrUn33.4667206	72372372	383322
11	Siberian1	SIR1	2460	6	chrB3	11	25.14	chrUn.455817	24630402	chrB3.31278177	25026645	396243
11	Siberian1	SIR1	4822	11	chrD2	7	29.1739	chrUn26.6246099	791155	chrUn26.6620291	1187686	396531
11	Siberian1	SIR1	3728	8	chrC1	10	22.4003	chrUn36.6492242	178703633	chrUn37.142977	179105319	401686
11	Siberian1	SIR1	7261	16	chrE3	11	24.5556	chrE3.18319678	15408781	chrE3.18820312	15814797	406016
11	Siberian1	SIR1	598	2	chrA2	14	33.4767	chrA2.71950492	57763450	chrA2.72485028	58176294	412844
11	Siberian1	SIR1	3485	8	chrC1	12	22.8089	chrC1.64452608	55169159	chrC1.64960018	55594739	425580
11	Siberian1	SIR1	1728	4	chrB1	11	22.2976	Phen_FGF5_356insT.1	142185726	chrB1.172326666	142619147	433421
11	Siberian1	SIR1	3506	8	chrC1	15	29.7642	chrC1.76148209	65678439	chrC1.76624873	66114312	435873
11	Siberian1	SIR1	2456	6	chrB3	8	34.9869	chrB3.28896625	22635308	chrB3.29369168	23072189	436881
11	Siberian1	SIR1	93	1	chrA1	6	30.5775	chrA1.52721082	45867561	chrA1.53253630	46305374	437813
11	Siberian1	SIR1	2101	5	chrB2	15	31.7783	chrB2.108336974	88385665	chrB2.108860110	88827308	441643
11	Siberian1	SIR1	1583	4	chrB1	10	24.2662	chrB1.86936131	69793493	chrB1.87439269	70243837	450344
11	Siberian1	SIR1	2534	6	chrB3	9	23.3467	chrB3.71419808	63614410	chrB3.71972239	64066631	452221
11	Siberian1	SIR1	6270	14	chrE1	8	22.8266	chrUn5.6654818	1720185	chrUn5.7087155	2173306	453121
11	Siberian1	SIR1	700	2	chrA2	16	35.0516	chrA2.170576587	111232077	chrA2.171149601	111686656	454579
11	Siberian1	SIR1	2458	6	chrB3	7	51.4231	chrB1.209508566	23635705	chrB3.30212378	24090934	455229
11	Siberian1	SIR1	628	2	chrA2	9	34.9885	chrA2.123962583	75179201	chrA2.124495304	75637851	458650
11	Siberian1	SIR1	4133	9	chrC2	17	26.038	chrC2.175889926	139981180	chrC2.175310759	140442762	461582
11	Siberian1	SIR1	5488	12	chrD3	11	23.3036	chrD3.128103327	95593435	chrUn1.836311	96055111	461676
11	Siberian1	SIR1	444	1	chrA1	8	24.1988	chrA1.270494887	223340107	chrA1.271042798	223803915	463808
11	Siberian1	SIR1	6297	14	chrE1	12	27.945	chrE1.40822052	15347396	chrE1.41413989	15812680	465284
11	Siberian1	SIR1	6822	15	chrE2	11	27.0159	chrE2.46775423	38962230	chrE2.47316354	39428010	465780
11	Siberian1	SIR1	3560	8	chrC1	13	30.3629	chrC1.108614589	92736690	chrC1.109162317	93203264	466574
11	Siberian1	SIR1	463	1	chrA1	12	22.4427	chrUn34.2584230	232787091	chrA1.279210165	233253706	466615
11	Siberian1	SIR1	4396	10	chrD1	5	25.3603	chrUn5.3546132	28480789	chrUn5.3071136	28947602	466813
11	Siberian1	SIR1	702	2	chrA2	10	26.3338	chrA2.171774372	112200579	chrA2.172354480	112674977	474398
11	Siberian1	SIR1	4128	9	chrC2	12	23.4563	chrC2.148252989	137473562	chrC2.148835373	137953477	479915
11	Siberian1	SIR1	2925	7	chrB4	10	23.1486	chrB4.20117532	16147749	chrB4.20676111	16630824	483075
11	Siberian1	SIR1	5815	13	chrD4	13	38.2658	chrD4.8687631	15055899	chrD4.9274384	15547041	491142
11	Siberian1	SIR1	4545	10	chrD1	9	24.1734	chrUn18.8589138	105348055	chrD1.116779377	105864945	516890
11	Siberian1	SIR1	7264	16	chrE3	8	22.9502	chrD3.26309516	19861823	chrUn6.825500	20396009	534186
11	Siberian1	SIR1	1727	4	chrB1	19	26.8441	chrB1.171100516	141640809	Phen_FGF5_406CtoT.1	142177968	537159
11	Siberian1	SIR1	3057	7	chrB4	10	24.7252	chrUn8.579406	84169632	chrB4.100812808	84735669	566037
11	Siberian1	SIR1	7263	16	chrE3	9	24.0834	chrE3.19534006	16415043	chrD3.26280046	19845220	3430177
12	Siberian2	SIR2	2457	6	chrB3	5	60.6728	chrB3.29582511	23220883	chrB3.29869311	23433614	212731
12	Siberian2	SIR2	4502	10	chrD1	8	24.5444	chrD1.119909481	83798203	chrD1.119562439	84101165	302962
12	Siberian2	SIR2	2459	6	chrB3	12	30.0762	chrB3.30271316	24138267	chrB3.30764865	24512596	374329
12	Siberian2	SIR2	1652	4	chrB1	11	36.9142	chrB1.126236759	104249274	chrB1.126685525	104631973	382699
12	Siberian2	SIR2	644	2	chrA2	12	22.9554	chrA2.133484135	83186968	chrA2.134000863	83577564	390596
12	Siberian2	SIR2	3764	8	chrC1	11	21.8539	chrC1.215163475	195034944	chrUn.60595535	195426002	391058
12	Siberian2	SIR2	3768	8	chrC1	13	24.8899	chrC1.217572650	197034105	chrC1.218153152	197428284	394179
12	Siberian2	SIR2	2460	6	chrB3	11	34.3502	chrUn.455817	24630402	chrB3.31278177	25026645	396243
12	Siberian2	SIR2	4520	10	chrD1	13	24.8542	chrD1.129501772	92593580	chrD1.129989138	92996268	402688
12	Siberian2	SIR2	8311	18	chrF2	9	22.4754	chrF2.67018356	59972355	chrF2.67474552	60380140	407785
12	Siberian2	SIR2	4546	10	chrD1	10	22.0569	chrD1.116779377	105864945	chrD1.115975737	106296116	431171
12	Siberian2	SIR2	3506	8	chrC1	15	21.7273	chrC1.76148209	65678439	chrC1.76624873	66114312	435873
12	Siberian2	SIR2	2456	6	chrB3	8	25.0072	chrB3.28896625	22635308	chrB3.29369168	23072189	436881
12	Siberian2	SIR2	4136	9	chrC2	11	26.7959	chrC2.174105851	141422051	chrC2.173572562	141859481	437430
12	Siberian2	SIR2	8306	18	chrF2	12	26.5268	chrF2.64023314	57488144	chrUn.40139964	57929402	441258
12	Siberian2	SIR2	2664	6	chrB3	12	21.6996	chrB3.143283289	128721081	chrB3.143805519	129162625	441544
12	Siberian2	SIR2	3901	9	chrC2	11	25.8315	chrC2.27297186	22118632	chrC2.27830137	22560934	442302
12	Siberian2	SIR2	8313	18	chrF2	14	27.3872	chrF2.68179711	60961829	chrF2.68700793	61404685	442856
12	Siberian2	SIR2	1676	4	chrB1	10	22.4007	chrB1.140499004	116201025	chrB1.141047899	116650944	449919
12	Siberian2	SIR2	4496	10	chrD1	14	21.7469	chrD1.123655069	80610274	chrD1.123121717	81061309	451035
12	Siberian2	SIR2	7772	17	chrF1	7	25.7213	chrF1.34058250	31127348	chrF1.34603050	31581571	454223
12	Siberian2	SIR2	700	2	chrA2	16	26.0004	chrA2.170576587	111232077	chrA2.171149601	111686656	454579
12	Siberian2	SIR2	2458	6	chrB3	7	66.6209	chrB1.209508566	23635705	chrB3.30212378	24090934	455229
12	Siberian2	SIR2	8280	18	chrF2	14	24.1987	chrF2.50598203	44489730	chrF2.51320023	44946851	457121
12	Siberian2	SIR2	628	2	chrA2	9	22.889	chrA2.123962583	75179201	chrA2.124495304	75637851	458650
12	Siberian2	SIR2	1495	4	chrB1	13	24.3629	chrB1.26931359	24094385	chrB1.27476023	24555864	461479
12	Siberian2	SIR2	8286	18	chrF2	7	22.1659	chrUn13.1630416	47497651	chrF2.52485662	47959253	461602
12	Siberian2	SIR2	5488	12	chrD3	11	28.6769	chrD3.128103327	95593435	chrUn1.836311	96055111	461676
12	Siberian2	SIR2	444	1	chrA1	8	21.5132	chrA1.270494887	223340107	chrA1.271042798	223803915	463808
12	Siberian2	SIR2	114	1	chrA1	10	22.4638	chrA1.65671452	56335848	chrA1.66209056	56800390	464542
12	Siberian2	SIR2	686	2	chrA2	13	24.6804	chrA2.162119118	104251009	chrA2.162674592	104717585	466576
12	Siberian2	SIR2	4396	10	chrD1	5	22.1079	chrUn5.3546132	28480789	chrUn5.3071136	28947602	466813
12	Siberian2	SIR2	2612	6	chrB3	12	22.1207	chrB3.111214255	102591572	chrB3.111776781	103061735	470163
12	Siberian2	SIR2	3668	8	chrC1	14	26.8666	chrC1.166362466	148609392	chrC1.166921302	149079731	470339
12	Siberian2	SIR2	702	2	chrA2	10	29.6315	chrA2.171774372	112200579	chrA2.172354480	112674977	474398
12	Siberian2	SIR2	3763	8	chrC1	12	27.8498	chrC1.214573070	194533781	chrC1.215135849	195010107	476326
12	Siberian2	SIR2	1003	3	chrA3	12	31.3979	chrA3.33666861	19394938	chrA3.34282240	19876726	481788
12	Siberian2	SIR2	3529	8	chrC1	12	23.8908	chrC1.90045046	77155229	chrC1.90674354	77645544	490315
12	Siberian2	SIR2	5815	13	chrD4	13	26.7749	chrD4.8687631	15055899	chrD4.9274384	15547041	491142
12	Siberian2	SIR2	6840	15	chrE2	11	24.1626	chrE2.57870775	47986135	chrE2.58498638	48508779	522644
12	Siberian2	SIR2	8359	18	chrF2	10	42.7398	chrUn13.5231004	83892466	chrUn13.5711171	84417915	525449
12	Siberian2	SIR2	1727	4	chrB1	19	25.9128	chrB1.171100516	141640809	Phen_FGF5_406CtoT.1	142177968	537159
13	Chartreux	CHR	1995	5	chrB2	8	29.9984	chrB2.40957932	35488876	chrB2.41244391	35731779	242903
13	Chartreux	CHR	3080	7	chrB4	9	66.9113	chrB4.114315108	95935248	chrB4.114693289	96263299	328051
13	Chartreux	CHR	3723	8	chrC1	8	43.3717	chrUn36.4073602	176243826	chrUn36.4428721	176609287	365461
13	Chartreux	CHR	1044	3	chrA3	8	30.0297	chrA3.46149749	40020354	chrA3.46613448	40385928	365574
13	Chartreux	CHR	5449	12	chrD3	7	30.0869	chrD3.104063904	76103468	chrD3.104550310	76469936	366468
13	Chartreux	CHR	507	2	chrA2	7	30.6925	chrA2.15200001	12001078	chrA2.15702938	12382662	381584
13	Chartreux	CHR	3714	8	chrC1	10	46.8417	chrC1.189813328	171656533	chrC1.190300952	172063535	407002
13	Chartreux	CHR	1053	3	chrA3	13	30.0804	chrA3.51842172	44387005	chrA3.52383142	44798379	411374
13	Chartreux	CHR	4891	11	chrD2	9	32.3122	chrD2.62989039	37003012	chrD2.62518700	37414930	411918
13	Chartreux	CHR	7745	17	chrF1	7	41.5533	chrF1.17711455	17666728	chrF1.18005567	18084878	418150
13	Chartreux	CHR	4464	10	chrD1	11	36.2848	chrD1.96016875	64640737	chrD1.96554255	65059464	418727
13	Chartreux	CHR	3808	8	chrC1	7	38.276	chrC1.245227381	217006576	chrC1.245759166	217430194	423618
13	Chartreux	CHR	2976	7	chrB4	7	33.5354	chrB4.51138763	41782297	chrB4.51676329	42208422	426125
13	Chartreux	CHR	1064	3	chrA3	7	32.3168	chrA3.65301111	49909114	chrA3.65807571	50335416	426302
13	Chartreux	CHR	2975	7	chrB4	13	30.3506	chrB4.50445815	41235431	chrB4.51018489	41679741	444310
13	Chartreux	CHR	4870	11	chrD2	11	52.9402	chrD2.22440556	26492489	chrD2.22965017	26937253	444764
13	Chartreux	CHR	83	1	chrA1	10	32.6463	chrA1.46635899	40849265	chrA1.47163173	41296829	447564
13	Chartreux	CHR	2465	6	chrB3	8	49.1225	chrUn3.10865215	27069328	chrUn3.10456324	27519840	450512
13	Chartreux	CHR	1051	3	chrA3	10	29.5791	chrA3.50538139	43430242	chrA3.51219370	43881996	451754
13	Chartreux	CHR	3004	7	chrB4	13	53.1071	chrB4.68312458	57737217	chrB4.68876171	58189726	452509
13	Chartreux	CHR	1213	3	chrA3	12	32.6284	chrA3.159462631	126500287	chrA3.158896738	126953595	453308
13	Chartreux	CHR	3079	7	chrB4	10	44.9603	chrB4.113614322	95359106	chrB4.114170683	95813613	454507
13	Chartreux	CHR	2117	5	chrB2	9	37.4696	chrB2.117803176	96378560	chrB2.118352039	96834920	456360
13	Chartreux	CHR	1518	4	chrB1	9	31.8412	chrB1.43146265	35601810	chrB1.43693935	36058357	456547
13	Chartreux	CHR	1045	3	chrA3	12	33.9464	chrA3.46630134	40401687	chrA3.47196816	40860465	458778
13	Chartreux	CHR	4148	9	chrC2	12	32.7592	chrC2.151425536	147430392	chrC2.151964240	147889491	459099
13	Chartreux	CHR	1057	3	chrA3	13	30.9157	chrA3.54396341	46410603	chrA3.54960721	46872140	461537
13	Chartreux	CHR	5334	12	chrD3	10	31.8904	chrD3.19428046	15778523	chrD3.19990080	16243491	464968
13	Chartreux	CHR	4987	11	chrD2	16	32.1865	chrD2.111895916	85078413	chrD2.112475247	85543675	465262
13	Chartreux	CHR	4466	10	chrD1	16	31.7346	chrD1.97272962	65621882	chrD1.98122210	66093802	471920
13	Chartreux	CHR	3558	8	chrC1	12	31.7818	chrC1.107398564	91729873	chrC1.107951272	92202697	472824
13	Chartreux	CHR	2114	5	chrB2	10	41.2899	chrB2.116066611	94848146	chrB2.116627016	95327701	479555
13	Chartreux	CHR	3729	8	chrC1	7	30.3544	chrUn37.200559	179165146	chrUn37.531771	179644856	479710
13	Chartreux	CHR	3569	8	chrC1	13	47.5373	chrUn17.5295509	97227306	chrUn17.4621701	97715528	488222
13	Chartreux	CHR	4465	10	chrD1	11	37.0245	chrD1.96613297	65112380	chrD1.97234622	65600740	488360
13	Chartreux	CHR	3538	8	chrC1	13	36.7882	chrC1.95493633	81651134	chrC1.96125538	82142660	491526
13	Chartreux	CHR	992	3	chrA3	12	39.9437	chrA3.13963700	13886518	chrA3.13349486	14382700	496182
13	Chartreux	CHR	2974	7	chrB4	14	29.451	chrB4.49777075	40730922	chrB4.50438654	41228269	497347
13	Chartreux	CHR	2083	5	chrB2	11	30.9989	chrB2.97464196	79386998	chrB2.98067429	79906741	519743
13	Chartreux	CHR	5971	13	chrD4	9	31.547	chrD4.112447434	95017884	chrD4.115763496	95538003	520119
14	Lykoi	LYK	3103	7	chrB4	7	36.1587	chrB4.123090826	107309284	chrB4.123431302	107613373	304089
14	Lykoi	LYK	3002	7	chrB4	8	66.058	chrB4.67439883	56679485	chrB4.67540380	57011789	332304
14	Lykoi	LYK	200	1	chrA1	7	44.9757	chrB3.50110517	101448743	chrUn11.3876605	101784187	335444
14	Lykoi	LYK	4014	9	chrC2	9	38.3734	chrUn34.5760940	80588553	chrUn34.5413616	80937027	348474
14	Lykoi	LYK	5835	13	chrD4	8	31.9419	chrD4.21629724	25124151	chrD4.22037702	25490356	366205
14	Lykoi	LYK	1520	4	chrB1	10	30.7313	chrB1.44357766	36568378	chrB1.44836315	36936269	367891
14	Lykoi	LYK	2066	5	chrB2	9	35.0151	chrB2.87343875	71036564	chrB2.87776270	71407396	370832
14	Lykoi	LYK	2988	7	chrB4	13	58.2521	chrB4.58623366	49757598	chrB4.59107162	50131103	373505
14	Lykoi	LYK	5864	13	chrD4	10	32.3825	chrD4.32906349	41637071	chrD4.33354704	42022213	385142
14	Lykoi	LYK	682	2	chrA2	8	56.0224	chrA2.159644898	102217045	chrA2.160175788	102646582	429537
14	Lykoi	LYK	2086	5	chrB2	8	31.7921	chrB2.99233690	80906264	chrB2.99750792	81336620	430356
14	Lykoi	LYK	737	2	chrA2	12	44.5106	chrA2.193351783	129815780	chrA2.193875750	130247000	431220
14	Lykoi	LYK	3027	7	chrB4	8	30.5448	chrUn.15378545	69273637	chrB4.82531790	69706570	432933
14	Lykoi	LYK	736	2	chrA2	9	61.3848	chrA2.192755828	129328590	chrA2.193288164	129765436	436846
14	Lykoi	LYK	8320	18	chrF2	10	39.0246	chrF2.72432372	64459433	chrF2.73000353	64899345	439912
14	Lykoi	LYK	1525	4	chrB1	10	36.3209	chrUn16.11686171	41102027	chrUn16.12144555	41542555	440528
14	Lykoi	LYK	4064	9	chrC2	13	29.8661	chrC2.118422226	105467952	chrC2.118934772	105914049	446097
14	Lykoi	LYK	3458	8	chrC1	14	34.8712	chrC1.39247089	41656002	chrC1.39779981	42103267	447265
14	Lykoi	LYK	1750	4	chrB1	11	36.161	chrB1.181432665	153235503	chrB1.181932343	153684097	448594
14	Lykoi	LYK	1812	4	chrB1	13	30.0436	chrB1.212378414	184115937	chrB1.211808619	184565151	449214
14	Lykoi	LYK	8226	18	chrF2	16	39.7804	chrF2.18106588	17521115	chrF2.18655561	17972701	451586
14	Lykoi	LYK	2994	7	chrB4	13	35.5413	chrB4.62309495	52758558	chrB4.62867488	53210853	452295
14	Lykoi	LYK	1536	4	chrB1	12	46.0191	chrB1.58795359	46620525	chrB1.59346635	47078127	457602
14	Lykoi	LYK	7786	17	chrF1	9	36.5774	chrC2.11964351	38104113	chrF1.43053589	38566936	462823
14	Lykoi	LYK	401	1	chrA1	10	33.007	chrA1.244044088	201881612	chrA1.244589248	202344764	463152
14	Lykoi	LYK	3550	8	chrC1	8	33.7918	chrC1.102704834	87739365	chrC1.103242570	88204783	465418
14	Lykoi	LYK	3024	7	chrB4	7	52.4734	chrB4.80282064	67757459	chrB4.80807247	68224163	466704
14	Lykoi	LYK	3029	7	chrB4	14	33.8347	chrB4.83246779	70281923	chrB4.83788976	70751202	469279
14	Lykoi	LYK	3171	7	chrB4	18	31.1957	chrB4.159591243	141248129	chrB4.160250975	141717925	469796
14	Lykoi	LYK	734	2	chrA2	14	36.4903	chrA2.191459272	128277535	chrA2.192049235	128748293	470758
14	Lykoi	LYK	704	2	chrA2	12	35.674	chrA2.172975736	113208602	chrA2.173524270	113682667	474065
14	Lykoi	LYK	1158	3	chrA3	12	44.6629	chrA3.124903109	99094799	chrA3.125479050	99569604	474805
14	Lykoi	LYK	2071	5	chrB2	8	31.6876	chrB2.90131699	73391679	chrB2.90688933	73869758	478079
14	Lykoi	LYK	3986	9	chrC2	13	37.9574	chrC2.77074499	64470440	chrC2.77662407	64952238	481798
14	Lykoi	LYK	3508	8	chrC1	11	30.8245	chrC1.77360638	66684361	chrC1.77941207	67170102	485741
14	Lykoi	LYK	5328	12	chrD3	14	30.4847	chrA1.170682094	12776436	chrD3.16333444	13264430	487994
14	Lykoi	LYK	3541	8	chrC1	14	31.8624	chrC1.97378501	83209757	chrC1.97934052	83698328	488571
14	Lykoi	LYK	1579	4	chrB1	9	40.0813	chrUn15.7842777	67795490	chrUn15.7370410	68286566	491076
14	Lykoi	LYK	5963	13	chrD4	10	30.455	chrD4.109360599	91186251	chrD4.109981781	91678984	492733
14	Lykoi	LYK	4399	10	chrD1	8	32.4784	chrUn5.1926558	30096675	chrUn5.1450343	30593913	497238
14	Lykoi	LYK	3933	9	chrC2	15	33.6671	chrC2.46289633	38012124	chrC2.46906469	38517717	505593
14	Lykoi	LYK	3421	8	chrC1	8	29.616	chrC1.29581992	23041794	chrC1.30286756	23548776	506982
14	Lykoi	LYK	4069	9	chrC2	13	34.1534	chrC2.121248005	107868994	chrUn34.9237239	108378837	509843
14	Lykoi	LYK	4545	10	chrD1	9	37.6406	chrUn18.8589138	105348055	chrD1.116779377	105864945	516890
15	Munchkins	MUNCH	481	1	chrA1	5	23.032	chrUn34.2813958	241805459	chrUn34.3082097	242082672	277213
15	Munchkins	MUNCH	4502	10	chrD1	8	19.8217	chrD1.119909481	83798203	chrD1.119562439	84101165	302962
15	Munchkins	MUNCH	2541	6	chrB3	9	21.0433	chrB3.75867982	67233004	chrB3.76317845	67585691	352687
15	Munchkins	MUNCH	2544	6	chrB3	6	17.4124	chrB3.77713545	68708291	chrB3.78154633	69081283	372992
15	Munchkins	MUNCH	437	1	chrA1	9	22.6866	chrA1.266400846	219855012	chrA1.266855272	220233915	378903
15	Munchkins	MUNCH	507	2	chrA2	7	16.6952	chrA2.15200001	12001078	chrA2.15702938	12382662	381584
15	Munchkins	MUNCH	1793	4	chrB1	8	20.9375	chrB1.197444223	174614128	chrB1.197947721	175024658	410530
15	Munchkins	MUNCH	8244	18	chrF2	11	20.8846	chrF2.28913081	26465162	chrF2.29380913	26880585	415423
15	Munchkins	MUNCH	7751	17	chrF1	9	21.9978	chrF1.21030841	20612393	chrF1.21552901	21033495	421102
15	Munchkins	MUNCH	1728	4	chrB1	11	19.5965	Phen_FGF5_356insT.1	142185726	chrB1.172326666	142619147	433421
15	Munchkins	MUNCH	3088	7	chrB4	8	17.5265	chrB4.118976138	99839758	chrB4.119474816	100274014	434256
15	Munchkins	MUNCH	1014	3	chrA3	11	18.7047	chrA3.4862824	24933597	chrA3.4378492	25368219	434622
15	Munchkins	MUNCH	4426	10	chrD1	15	16.9256	chrD1.72462095	45616470	chrD1.72966404	46051563	435093
15	Munchkins	MUNCH	3460	8	chrC1	6	18.0584	chrC1.40431548	42676338	chrUn5.9994161	43113411	437073
15	Munchkins	MUNCH	436	1	chrA1	12	16.938	chrA1.265810663	219365673	chrA1.266342964	219804000	438327
15	Munchkins	MUNCH	2136	5	chrB2	10	17.6166	chrUn12.16590507	105785477	chrUn12.17028888	106223824	438347
15	Munchkins	MUNCH	5389	12	chrD3	11	16.9535	chrD3.64065971	46084949	chrD3.64603789	46523635	438686
15	Munchkins	MUNCH	4404	10	chrD1	11	24.52	chrD1.59235001	34574645	chrD1.59716051	35015386	440741
15	Munchkins	MUNCH	1859	4	chrB1	10	20.2631	chrB1.229380460	207684399	chrB1.228863646	208127727	443328
15	Munchkins	MUNCH	991	3	chrA3	12	17.2712	chrA3.14635059	13407840	chrA3.13992329	13851658	443818
15	Munchkins	MUNCH	430	1	chrA1	15	20.3622	chrA1.262152444	216344470	chrA1.262807493	216788851	444381
15	Munchkins	MUNCH	4885	11	chrD2	10	17.4441	chrUn.56844173	33991450	chrUn4.212251	34437494	446044
15	Munchkins	MUNCH	3415	8	chrC1	10	30.8215	chrC1.25713954	20097290	chrC1.26283666	20544988	447698
15	Munchkins	MUNCH	468	1	chrA1	10	20.5301	chrA1.281788185	235269935	chrA1.282374106	235720099	450164
15	Munchkins	MUNCH	1711	4	chrB1	10	19.3816	chrB1.161488632	133671921	chrB1.162023303	134125706	453785
15	Munchkins	MUNCH	1792	4	chrB1	8	29.843	chrB1.196813341	174103297	chrB1.197370683	174557682	454385
15	Munchkins	MUNCH	3109	7	chrB4	14	17.0393	chrB4.126667138	110309759	chrB4.127249549	110771350	461591
15	Munchkins	MUNCH	361	1	chrA1	14	16.7526	chrA1.219623940	181886959	chrA1.220176879	182349329	462370
15	Munchkins	MUNCH	3693	8	chrC1	11	19.3601	chrUn36.3703246	161133101	chrC1.177627363	161595939	462838
15	Munchkins	MUNCH	750	2	chrA2	13	16.9403	chrA2.201715589	136291980	chrA2.202271700	136757175	465195
15	Munchkins	MUNCH	6822	15	chrE2	11	20.4965	chrE2.46775423	38962230	chrE2.47316354	39428010	465780
15	Munchkins	MUNCH	4396	10	chrD1	5	22.7984	chrUn5.3546132	28480789	chrUn5.3071136	28947602	466813
15	Munchkins	MUNCH	5393	12	chrD3	11	19.9528	chrD3.67138569	48051071	chrD3.67818547	48523463	472392
15	Munchkins	MUNCH	2542	6	chrB3	13	18.6665	chrB3.76361342	67627047	chrB3.76983686	68099891	472844
15	Munchkins	MUNCH	1795	4	chrB1	16	18.1642	chrB1.198623371	175627824	chrB1.199182095	176101920	474096
15	Munchkins	MUNCH	3710	8	chrC1	9	26.6812	chrC1.187409582	169621002	chrC1.187983669	170098506	477504
15	Munchkins	MUNCH	7301	16	chrE3	12	16.6255	chrE3.54627229	38678209	chrA1.33005098	39158861	480652
15	Munchkins	MUNCH	1796	4	chrB1	14	20.4754	chrB1.199210364	176131004	chrB1.199819948	176623111	492107
15	Munchkins	MUNCH	5305	12	chrD3	12	17.398	chrD3.838046	1148041	chrD3.1192895	1643746	495705
15	Munchkins	MUNCH	3900	9	chrC2	15	16.8709	chrC2.26640136	21605177	chrC2.27270518	22101680	496503
15	Munchkins	MUNCH	5306	12	chrD3	13	18.4476	chrD3.1359759	1710959	chrD3.2005364	2214731	503772
15	Munchkins	MUNCH	1727	4	chrB1	19	21.3501	chrB1.171100516	141640809	Phen_FGF5_406CtoT.1	142177968	537159
15	Munchkins	MUNCH	5853	13	chrD4	14	17.2465	chrD4.25894372	36000393	chrD4.26590166	36549584	549191
15	Munchkins	MUNCH	2579	6	chrB3	11	18.9156	chrUn8.12162275	86082647	chrUn8.12685689	86656882	574235
16	Abyssinian	ABY	5359	12	chrD3	7	38.2988	chrUn26.4634746	29134690	chrUn26.4757512	29282685	147995
16	Abyssinian	ABY	2142	5	chrB2	5	38.1392	chrUn1.7679036	108759459	chrUn.44414972	109051195	291736
16	Abyssinian	ABY	1529	4	chrB1	10	48.7562	chrB1.54308307	43085644	chrB1.54733157	43431680	346036
16	Abyssinian	ABY	532	2	chrA2	8	66.6955	chrA2.31210432	24619051	chrA2.31661210	24973256	354205
16	Abyssinian	ABY	3996	9	chrC2	7	41.59	chrC2.84086685	69476157	chrC2.84551837	69839690	363533
16	Abyssinian	ABY	4025	9	chrC2	12	46.005	chrC2.96655795	86132267	chrC2.97115787	86513506	381239
16	Abyssinian	ABY	2022	5	chrB2	9	53.4771	chrUn12.1627587	48994577	chrUn12.1998255	49405845	411268
16	Abyssinian	ABY	3992	9	chrC2	12	37.5773	chrC2.81003843	67496321	chrC2.81502675	67910670	414349
16	Abyssinian	ABY	1522	4	chrB1	8	66.9539	chrB1.45690304	37605778	chrB1.46190552	38022694	416916
16	Abyssinian	ABY	1010	3	chrA3	9	39.3059	chrA3.7452395	22940394	chrA3.6789511	23357722	417328
16	Abyssinian	ABY	6358	14	chrE1	11	47.4419	chrUn9.7327026	48037008	chrUn9.7764938	48462088	425080
16	Abyssinian	ABY	3993	9	chrC2	14	42.8202	chrC2.81562921	67955769	chrC2.82170298	68381542	425773
16	Abyssinian	ABY	302	1	chrA1	13	43.6263	chrA1.191866211	152450277	chrA1.192419103	152879466	429189
16	Abyssinian	ABY	1526	4	chrB1	11	53.6178	chrUn16.12209657	41607726	chrB1.53075727	42038517	430791
16	Abyssinian	ABY	1014	3	chrA3	11	78.6876	chrA3.4862824	24933597	chrA3.4378492	25368219	434622
16	Abyssinian	ABY	4904	11	chrD2	12	40.8183	chrD2.54949406	43502547	chrD2.54428679	43937383	434836
16	Abyssinian	ABY	739	2	chrA2	11	40.0056	chrA2.194904639	130798506	chrA2.195711210	131234045	435539
16	Abyssinian	ABY	6362	14	chrE1	11	47.7402	chrUn9.9337246	50056431	chrUn9.9796813	50501330	444899
16	Abyssinian	ABY	6359	14	chrE1	9	39.1738	chrUn9.7848990	48544968	chrUn9.8285727	48992614	447646
16	Abyssinian	ABY	4026	9	chrC2	11	46.462	chrC2.97196268	86576364	chrC2.97744583	87024199	447835
16	Abyssinian	ABY	5360	12	chrD3	6	49.9209	chrUn26.4965514	29459469	chrUn26.5315329	29910673	451204
16	Abyssinian	ABY	6355	14	chrE1	10	40.6129	chrUn9.4032970	46522460	chrUn9.5828629	46973688	451228
16	Abyssinian	ABY	741	2	chrA2	13	48.5777	chrA2.196407462	131807992	chrA2.196947308	132263248	455256
16	Abyssinian	ABY	1518	4	chrB1	9	64.3983	chrB1.43146265	35601810	chrB1.43693935	36058357	456547
16	Abyssinian	ABY	1528	4	chrB1	11	44.7446	chrB1.53739826	42597301	chrB1.54274400	43054159	456858
16	Abyssinian	ABY	1536	4	chrB1	12	48.1286	chrB1.58795359	46620525	chrB1.59346635	47078127	457602
16	Abyssinian	ABY	5813	13	chrD4	10	38.1739	chrD4.7434422	14066328	chrD4.8038970	14524161	457833
16	Abyssinian	ABY	3991	9	chrC2	15	48.1904	chrC2.80412287	66968642	chrC2.80916642	67426697	458055
16	Abyssinian	ABY	3998	9	chrC2	12	47.9847	chrC2.85360147	70484895	chrC2.85948241	70943270	458375
16	Abyssinian	ABY	4396	10	chrD1	5	38.4607	chrUn5.3546132	28480789	chrUn5.3071136	28947602	466813
16	Abyssinian	ABY	4004	9	chrC2	11	46.1864	chrUn33.5746377	73491346	chrUn33.6208845	73958795	467449
16	Abyssinian	ABY	1519	4	chrB1	13	66.702	chrB1.43726502	36075970	chrB1.44325795	36543884	467914
16	Abyssinian	ABY	2047	5	chrB2	11	43.2561	chrUn12.6124449	61382893	chrUn12.6928231	61851667	468774
16	Abyssinian	ABY	735	2	chrA2	12	40.132	chrA2.192092244	128786921	chrA2.192663057	129258113	471192
16	Abyssinian	ABY	4022	9	chrC2	13	39.2888	chrC2.94711569	84589672	chrC2.95325659	85061571	471899
16	Abyssinian	ABY	1500	4	chrB1	8	65.8347	chrB1.30262694	26587637	chrB1.30916165	27060449	472812
16	Abyssinian	ABY	6360	14	chrE1	10	40.036	chrUn9.8340677	49043419	chrUn9.8809826	49516453	473034
16	Abyssinian	ABY	3997	9	chrC2	9	78.1119	chrC2.84638065	69908912	chrC2.85236610	70383605	474693
16	Abyssinian	ABY	1225	3	chrA3	10	40.6735	chrA3.143824275	132485035	chrA3.144380681	132962596	477561
16	Abyssinian	ABY	1544	4	chrB1	10	52.6981	chrB1.36028094	50600981	CLU.278	51078593	477612
16	Abyssinian	ABY	218	1	chrA1	14	64.9927	chrA1.141364296	110529052	chrA1.141943742	111007581	478529
16	Abyssinian	ABY	6357	14	chrE1	7	43.3923	chrUn9.6796649	47500303	chrUn9.7278849	47986932	486629
16	Abyssinian	ABY	4000	9	chrC2	9	47.5862	chrC2.86569121	71477525	chrE3.59683376	71966617	489092
16	Abyssinian	ABY	3990	9	chrC2	10	53.1512	chrC2.79791080	66442379	chrC2.80360744	66941129	498750
16	Abyssinian	ABY	1523	4	chrB1	5	44.7451	chrB1.46256292	38085796	chrUn16.11150810	40565995	2480199
17	Somali	SOM	2142	5	chrB2	5	33.5015	chrUn1.7679036	108759459	chrUn.44414972	109051195	291736
17	Somali	SOM	3502	8	chrC1	12	34.0161	chrC1.73866278	63793487	chrC1.74272546	64102889	309402
17	Somali	SOM	2510	6	chrB3	8	30.8477	chrUn30.5539687	51727029	chrUn30.5227139	52061573	334544
17	Somali	SOM	1529	4	chrB1	10	32.314	chrB1.54308307	43085644	chrB1.54733157	43431680	346036
17	Somali	SOM	2541	6	chrB3	9	43.0893	chrB3.75867982	67233004	chrB3.76317845	67585691	352687
17	Somali	SOM	374	1	chrA1	10	36.5877	chrA1.227496384	188365348	chrA1.227935872	188728530	363182
17	Somali	SOM	4105	9	chrC2	11	30.0317	chrC2.134257253	126034558	chrC2.134748979	126435764	401206
17	Somali	SOM	2022	5	chrB2	9	30.1627	chrUn12.1627587	48994577	chrUn12.1998255	49405845	411268
17	Somali	SOM	1522	4	chrB1	8	45.8396	chrB1.45690304	37605778	chrB1.46190552	38022694	416916
17	Somali	SOM	1010	3	chrA3	9	35.5661	chrA3.7452395	22940394	chrA3.6789511	23357722	417328
17	Somali	SOM	1687	4	chrB1	9	31.0726	chrB1.147077007	121648353	chrB1.147557581	122066144	417791
17	Somali	SOM	1526	4	chrB1	11	35.0095	chrUn16.12209657	41607726	chrB1.53075727	42038517	430791
17	Somali	SOM	1014	3	chrA3	11	56.4082	chrA3.4862824	24933597	chrA3.4378492	25368219	434622
17	Somali	SOM	736	2	chrA2	9	53.173	chrA2.192755828	129328590	chrA2.193288164	129765436	436846
17	Somali	SOM	3136	7	chrB4	10	30.0229	chrUn15.3285396	123765909	chrUn15.3739371	124213126	447217
17	Somali	SOM	470	1	chrA1	14	35.1326	chrA1.283080610	236273222	chrA1.283651940	236720549	447327
17	Somali	SOM	5360	12	chrD3	6	32.4258	chrUn26.4965514	29459469	chrUn26.5315329	29910673	451204
17	Somali	SOM	372	1	chrA1	9	44.3431	chrA1.226277915	187388988	chrA1.226832609	187842082	453094
17	Somali	SOM	7815	17	chrF1	12	30.3422	chrF1.72244686	52595278	chrF1.72790841	53048729	453451
17	Somali	SOM	741	2	chrA2	13	53.1911	chrA2.196407462	131807992	chrA2.196947308	132263248	455256
17	Somali	SOM	1518	4	chrB1	9	40.2869	chrB1.43146265	35601810	chrB1.43693935	36058357	456547
17	Somali	SOM	7717	17	chrF1	14	33.7565	chrF1.511236	4110799	chrF1.1158438	4567400	456601
17	Somali	SOM	4030	9	chrC2	10	32.8564	chrUn34.4422636	88530940	chrUn34.3988764	88988500	457560
17	Somali	SOM	5813	13	chrD4	10	39.0986	chrD4.7434422	14066328	chrD4.8038970	14524161	457833
17	Somali	SOM	3991	9	chrC2	15	37.0432	chrC2.80412287	66968642	chrC2.80916642	67426697	458055
17	Somali	SOM	401	1	chrA1	10	39.3171	chrA1.244044088	201881612	chrA1.244589248	202344764	463152
17	Somali	SOM	6822	15	chrE2	11	29.4099	chrE2.46775423	38962230	chrE2.47316354	39428010	465780
17	Somali	SOM	375	1	chrA1	13	32.9203	chrA1.228083939	188854116	chrA1.228658625	189320238	466122
17	Somali	SOM	5336	12	chrD3	15	29.085	chrD3.20645641	16780820	chrUn26.2571913	17248348	467528
17	Somali	SOM	1500	4	chrB1	8	53.2213	chrB1.30262694	26587637	chrB1.30916165	27060449	472812
17	Somali	SOM	3427	8	chrC1	11	28.9992	chrC1.41817682	26070401	chrC1.42393794	26544753	474352
17	Somali	SOM	3997	9	chrC2	9	49.4724	chrC2.84638065	69908912	chrC2.85236610	70383605	474693
17	Somali	SOM	1225	3	chrA3	10	37.4662	chrA3.143824275	132485035	chrA3.144380681	132962596	477561
17	Somali	SOM	218	1	chrA1	14	43.9574	chrA1.141364296	110529052	chrA1.141943742	111007581	478529
17	Somali	SOM	674	2	chrA2	12	30.4415	chrA2.154830047	98213799	chrA2.155398026	98692446	478647
17	Somali	SOM	5335	12	chrD3	12	41.9114	chrD3.20031335	16270767	chrD3.20606880	16749823	479056
17	Somali	SOM	4128	9	chrC2	12	30.3428	chrC2.148252989	137473562	chrC2.148835373	137953477	479915
17	Somali	SOM	2511	6	chrB3	10	31.984	chrUn30.5163972	52123161	chrUn30.4685738	52607022	483861
17	Somali	SOM	3778	8	chrC1	10	31.3362	chrC1.224634264	201990174	chrC1.225204543	202479109	488935
17	Somali	SOM	3168	7	chrB4	11	30.1549	chrB4.157729442	139743385	chrB4.158345511	140234404	491019
17	Somali	SOM	3990	9	chrC2	10	44.7815	chrC2.79791080	66442379	chrC2.80360744	66941129	498750
17	Somali	SOM	3979	9	chrC2	14	31.837	chrC2.72810833	60935953	chrC2.73459710	61448797	512844
17	Somali	SOM	2039	5	chrB2	10	36.3235	chrB2.69731339	57428702	chrB2.70253049	57942040	513338
17	Somali	SOM	4567	10	chrD1	6	39.5337	chrD1.156687046	116420710	chrD1.134767484	117612065	1191355
18	Sphynx	SPH	3035	7	chrB4	9	28.1646	chrB4.87375747	73348626	chrB4.87724120	73639165	290539
18	Sphynx	SPH	2005	5	chrB2	8	30.9351	chrB2.47665538	40476990	chrB2.48026552	40775607	298617
18	Sphynx	SPH	1244	3	chrA3	7	34.6771	chrUn17.1242086	142042150	chrUn17.878469	142345827	303677
18	Sphynx	SPH	4941	11	chrD2	13	38.7858	chrD2.83109293	62046962	chrD2.83560490	62405690	358728
18	Sphynx	SPH	4142	9	chrC2	10	46.3264	chrC2.170390429	144442296	chrC2.169916889	144810370	368074
18	Sphynx	SPH	3099	7	chrB4	10	35.2203	chrB4.120774741	105369720	chrB4.121225260	105743455	373735
18	Sphynx	SPH	2611	6	chrB3	10	34.0848	chrB3.110709773	102174845	chrB3.111159409	102555062	380217
18	Sphynx	SPH	68	1	chrA1	7	51.2982	chrA1.37745340	33384602	chrA1.38173561	33766962	382360
18	Sphynx	SPH	2461	6	chrB3	10	48.5592	chrB3.31358892	25090259	chrB3.31865069	25482837	392578
18	Sphynx	SPH	4141	9	chrC2	13	27.1894	chrC2.170974516	143962203	chrC2.170484320	144356701	394498
18	Sphynx	SPH	2093	5	chrB2	9	30.7804	chrB2.103616345	84403800	chrB2.104089281	84802103	398303
18	Sphynx	SPH	6852	15	chrE2	10	32.9499	chrE2.65263097	54019100	chrE2.65770729	54422852	403752
18	Sphynx	SPH	7261	16	chrE3	11	35.1624	chrE3.18319678	15408781	chrE3.18820312	15814797	406016
18	Sphynx	SPH	6871	15	chrE2	10	32.1243	chrC1.10358037	63534297	chrC1.9863700	63940993	406696
18	Sphynx	SPH	173	1	chrA1	6	27.7584	chrUn14.432954	85889477	chrX.31581143	86297180	407703
18	Sphynx	SPH	300	1	chrA1	10	37.6479	chrA1.190654650	151476045	chrA1.191155080	151884040	407995
18	Sphynx	SPH	4091	9	chrC2	10	29.3273	chrC2.60473448	118921725	chrC2.59952323	119335642	413917
18	Sphynx	SPH	4930	11	chrD2	14	35.8105	chrD2.76207777	56530023	chrD2.76650259	56947725	417702
18	Sphynx	SPH	6860	15	chrE2	11	37.8323	chrE2.70368560	58019515	chrE2.70901247	58442721	423206
18	Sphynx	SPH	3028	7	chrB4	10	27.841	chrB4.82598326	69764569	chrB4.83124992	70188660	424091
18	Sphynx	SPH	3112	7	chrB4	10	36.9748	chrB4.128471385	111800816	chrB4.128966305	112230650	429834
18	Sphynx	SPH	2102	5	chrB2	14	32.45	chrB2.108916631	88877754	chrB2.109407389	89311855	434101
18	Sphynx	SPH	3088	7	chrB4	8	30.2842	chrB4.118976138	99839758	chrB4.119474816	100274014	434256
18	Sphynx	SPH	2029	5	chrB2	9	27.2436	chrUn12.4941462	52445573	chrUn12.5362731	52882676	437103
18	Sphynx	SPH	4136	9	chrC2	11	27.5647	chrC2.174105851	141422051	chrC2.173572562	141859481	437430
18	Sphynx	SPH	6819	15	chrE2	13	31.4434	chrE2.44943270	37485061	chrUn5.11125646	37922570	437509
18	Sphynx	SPH	1525	4	chrB1	10	34.9718	chrUn16.11686171	41102027	chrUn16.12144555	41542555	440528
18	Sphynx	SPH	1185	3	chrA3	12	29.2439	chrUn17.2127402	112536787	chrUn17.1706249	112977390	440603
18	Sphynx	SPH	6374	14	chrE1	10	39.2627	chrE1.125069751	56055549	chrE1.125601870	56498979	443430
18	Sphynx	SPH	1718	4	chrB1	16	27.1021	chrB1.165627084	137158215	chrB1.166165466	137602860	444645
18	Sphynx	SPH	3061	7	chrB4	11	37.7701	chrB4.102672528	86251762	chrB4.103185944	86700091	448329
18	Sphynx	SPH	265	1	chrA1	12	34.8089	chrA1.173251187	133957021	chrA1.173798806	134405564	448543
18	Sphynx	SPH	3012	7	chrB4	12	31.0626	chrB4.73218091	61751169	chrD3.8079815	62200687	449518
18	Sphynx	SPH	6854	15	chrE2	12	41.902	chrE2.66498236	55013059	chrE2.68021357	55463376	450317
18	Sphynx	SPH	3006	7	chrB4	14	28.3386	chrB4.69554040	58750247	chrB4.70108551	59204993	454746
18	Sphynx	SPH	8319	18	chrF2	10	30.284	chrF2.71794660	63965335	chrF2.72389441	64423223	457888
18	Sphynx	SPH	6830	15	chrE2	14	33.0186	chrE2.51604786	43013501	chrE2.52185634	43471838	458337
18	Sphynx	SPH	6853	15	chrE2	13	38.2457	chrE2.65841314	54482358	chrE2.66433770	54956265	473907
18	Sphynx	SPH	7262	16	chrE3	14	38.6025	chrE3.18905946	15896623	chrE3.19488060	16372096	475473
18	Sphynx	SPH	3034	7	chrB4	10	28.2533	chrB4.86683066	72769579	chrB4.87251286	73246959	477380
18	Sphynx	SPH	4114	9	chrC2	15	27.7098	chrC2.139731861	130459091	chrC2.140332162	130951094	492003
18	Sphynx	SPH	3014	7	chrB4	11	27.3243	chrB4.74186976	62695283	chrB4.74768774	63193220	497937
18	Sphynx	SPH	6859	15	chrE2	12	27.8005	chrE2.69701924	57496083	chrE2.70337786	58007201	511118
18	Sphynx	SPH	7264	16	chrE3	8	28.3192	chrD3.26309516	19861823	chrUn6.825500	20396009	534186
18	Sphynx	SPH	3057	7	chrB4	10	29.224	chrUn8.579406	84169632	chrB4.100812808	84735669	566037
18	Sphynx	SPH	7263	16	chrE3	9	28.8239	chrE3.19534006	16415043	chrD3.26280046	19845220	3430177
19	EgyptianMau	EGY	672	2	chrA2	7	70.972	chrA2.153698148	97277682	chrA2.153957251	97491913	214231
19	EgyptianMau	EGY	1188	3	chrA3	7	37.0122	chrA3.175055765	114122661	chrA3.174684849	114443120	320459
19	EgyptianMau	EGY	1510	4	chrB1	9	38.7195	chrB1.36834625	31619935	chrB1.30300162	31970492	350557
19	EgyptianMau	EGY	2434	6	chrB3	15	40.0308	chrB3.15125561	11621010	chrB3.15597861	11982349	361339
19	EgyptianMau	EGY	2653	6	chrB3	10	35.1021	chrB3.136626516	123278860	chrB3.137087540	123653784	374924
19	EgyptianMau	EGY	454	1	chrA1	9	33.0542	chrA1.276385533	228276901	chrA1.276854078	228669289	392388
19	EgyptianMau	EGY	2164	5	chrB2	10	35.9061	chrD3.100529496	119836140	chrD3.99749119	120238716	402576
19	EgyptianMau	EGY	1662	4	chrB1	10	38.5577	chrB1.131864180	109271331	chrB1.132676357	109676288	404957
19	EgyptianMau	EGY	7261	16	chrE3	11	36.8962	chrE3.18319678	15408781	chrE3.18820312	15814797	406016
19	EgyptianMau	EGY	1243	3	chrA3	6	46.6801	chrA3.155073253	141551874	chrA3.155374322	141959228	407354
19	EgyptianMau	EGY	2430	6	chrB3	13	35.4826	chrB3.12733583	9663677	chrB3.13232299	10073331	409654
19	EgyptianMau	EGY	3662	8	chrC1	9	38.3403	chrC1.163626592	145631125	chrUn36.118698	146041855	410730
19	EgyptianMau	EGY	2162	5	chrB2	9	36.4721	chrB2.137468718	118863605	chrB2.137961547	119285333	421728
19	EgyptianMau	EGY	2584	6	chrB3	11	45.6712	chrUn8.14659929	88684151	chrB3.95037827	89106661	422510
19	EgyptianMau	EGY	2587	6	chrB3	9	32.9011	chrB3.96385940	90217659	chrB3.96872368	90643172	425513
19	EgyptianMau	EGY	3894	9	chrC2	11	48.466	chrC2.22923093	18617725	chrC2.23457934	19049744	432019
19	EgyptianMau	EGY	1499	4	chrB1	10	38.7039	chrB1.29392960	26098605	chrB1.30158757	26532473	433868
19	EgyptianMau	EGY	3922	9	chrC2	8	34.7581	chrC2.39850170	32591433	chrC2.40371940	33025429	433996
19	EgyptianMau	EGY	3909	9	chrC2	6	45.8278	chrC2.32040530	26110746	chrC2.32582443	26547494	436748
19	EgyptianMau	EGY	3934	9	chrC2	14	57.8383	chrC2.46938018	38548589	chrC2.47466105	38989140	440551
19	EgyptianMau	EGY	3898	9	chrC2	9	38.577	chrC2.25362352	20568235	chrC2.25938557	21010028	441793
19	EgyptianMau	EGY	8313	18	chrF2	14	33.4036	chrF2.68179711	60961829	chrF2.68700793	61404685	442856
19	EgyptianMau	EGY	6295	14	chrE1	10	37.3557	chrE1.39402462	14302715	chrE1.39960597	14754186	451471
19	EgyptianMau	EGY	2423	6	chrB3	10	36.6366	chrB3.8321019	6070173	chrB3.8890714	6523810	453637
19	EgyptianMau	EGY	107	1	chrA1	10	32.6105	chrA1.61507266	52850055	chrA1.62034317	53305806	455751
19	EgyptianMau	EGY	2117	5	chrB2	9	36.8916	chrB2.117803176	96378560	chrB2.118352039	96834920	456360
19	EgyptianMau	EGY	2113	5	chrB2	12	60.6537	chrB2.115458681	94343490	chrB2.116004495	94802566	459076
19	EgyptianMau	EGY	8231	18	chrF2	12	38.5554	chrF2.21104394	19987591	chrF2.21663001	20449552	461961
19	EgyptianMau	EGY	2502	6	chrB3	11	35.9455	chrB3.57434172	47614864	chrB3.57987791	48077956	463092
19	EgyptianMau	EGY	2011	5	chrB2	12	46.1329	chrB2.51460995	43481355	chrB2.52018212	43945022	463667
19	EgyptianMau	EGY	3875	9	chrC2	15	40.7993	chrC2.10869695	9064893	chrC2.11479262	9541646	476753
19	EgyptianMau	EGY	2656	6	chrB3	12	34.8324	chrB3.138439558	124700507	chrB3.139013657	125189239	488732
19	EgyptianMau	EGY	3896	9	chrC2	12	45.7103	chrC2.24198999	19642927	chrC2.24795962	20134241	491314
19	EgyptianMau	EGY	3928	9	chrC2	17	35.7838	chrC2.43409839	35577354	chrF2.43812893	36074578	497224
19	EgyptianMau	EGY	3893	9	chrC2	15	35.9477	chrC2.22309286	18097312	chrC2.22899439	18595418	498106
19	EgyptianMau	EGY	3930	9	chrC2	14	41.7257	chrC2.44546342	36530180	chrC2.45118343	37034785	504605
19	EgyptianMau	EGY	1663	4	chrB1	15	47.3775	chrB1.132713708	109704001	chrB1.133333265	110209298	505297
19	EgyptianMau	EGY	2692	6	chrB3	12	40.6812	chrB3.158624130	142770604	chrB3.159536760	143279847	509243
19	EgyptianMau	EGY	2120	5	chrB2	11	33.6895	chrB2.119539827	97818092	chrB2.120171535	98347779	529687
20	DevonRex	DREX	3861	9	chrC2	7	45.2505	chrC2.2118699	2274041	chrC2.2522082	2455095	181054
20	DevonRex	DREX	3055	7	chrB4	7	50.7883	chrB4.99708763	83201753	chrB4.99997837	83472133	270380
20	DevonRex	DREX	2919	7	chrB4	9	36.8625	chrB4.16442364	13174298	chrB4.16814139	13460509	286211
20	DevonRex	DREX	3035	7	chrB4	9	40.0316	chrB4.87375747	73348626	chrB4.87724120	73639165	290539
20	DevonRex	DREX	479	1	chrA1	12	44.8629	chrA1.289849863	240764948	chrA1.290667067	241164257	399309
20	DevonRex	DREX	3036	7	chrB4	12	33.4561	chrB4.87905532	73780605	chrB4.88374432	74179975	399370
20	DevonRex	DREX	300	1	chrA1	10	37.348	chrA1.190654650	151476045	chrA1.191155080	151884040	407995
20	DevonRex	DREX	7725	17	chrF1	11	44.0994	chrF1.5353410	7979687	chrF1.5880608	8395872	416185
20	DevonRex	DREX	7751	17	chrF1	9	35.318	chrF1.21030841	20612393	chrF1.21552901	21033495	421102
20	DevonRex	DREX	3028	7	chrB4	10	31.8139	chrB4.82598326	69764569	chrB4.83124992	70188660	424091
20	DevonRex	DREX	2659	6	chrB3	14	33.6626	chrB3.140351700	126271265	chrB3.140889207	126700078	428813
20	DevonRex	DREX	2963	7	chrB4	10	38.7008	chrB4.42921093	35241008	chrB4.43442017	35670334	429326
20	DevonRex	DREX	3112	7	chrB4	10	44.9211	chrB4.128471385	111800816	chrB4.128966305	112230650	429834
20	DevonRex	DREX	333	1	chrA1	12	48.2075	chrA1.205575570	167940625	chrA1.205113265	168371945	431320
20	DevonRex	DREX	3053	7	chrB4	10	41.1016	chrB4.98615213	82326837	chrB4.99118661	82758340	431503
20	DevonRex	DREX	2102	5	chrB2	14	69.026	chrB2.108916631	88877754	chrB2.109407389	89311855	434101
20	DevonRex	DREX	3015	7	chrB4	10	42.7847	chrB4.74795909	63217261	chrB4.75320049	63651832	434571
20	DevonRex	DREX	3043	7	chrB4	12	35.9312	chrB4.92206485	77238367	chrB4.92808302	77674772	436405
20	DevonRex	DREX	7765	17	chrF1	14	41.3815	chrF1.29720092	27653135	chrF1.30271722	28090233	437098
20	DevonRex	DREX	7734	17	chrF1	13	36.4826	chrF1.11047524	12464805	chrF1.11581179	12903347	438542
20	DevonRex	DREX	1185	3	chrA3	12	53.727	chrUn17.2127402	112536787	chrUn17.1706249	112977390	440603
20	DevonRex	DREX	2665	6	chrB3	10	35.9553	chrB3.143855324	129215043	chrB3.144367759	129658406	443363
20	DevonRex	DREX	3376	8	chrC1	14	54.3925	chrUn5.10684028	507874	chrC1.757128	951972	444098
20	DevonRex	DREX	6841	15	chrE2	11	42.4613	chrE2.58510591	48512819	chrE2.59017414	48957425	444606
20	DevonRex	DREX	1718	4	chrB1	16	33.2813	chrB1.165627084	137158215	chrB1.166165466	137602860	444645
20	DevonRex	DREX	3061	7	chrB4	11	51.725	chrB4.102672528	86251762	chrB4.103185944	86700091	448329
20	DevonRex	DREX	3012	7	chrB4	12	45.0644	chrB4.73218091	61751169	chrD3.8079815	62200687	449518
20	DevonRex	DREX	6270	14	chrE1	8	39.9077	chrUn5.6654818	1720185	chrUn5.7087155	2173306	453121
20	DevonRex	DREX	1711	4	chrB1	10	39.912	chrB1.161488632	133671921	chrB1.162023303	134125706	453785
20	DevonRex	DREX	3079	7	chrB4	10	31.764	chrB4.113614322	95359106	chrB4.114170683	95813613	454507
20	DevonRex	DREX	346	1	chrA1	13	47.4092	chrUn3.324642	174366340	chrA1.211145480	174823182	456842
20	DevonRex	DREX	6277	14	chrE1	11	59.8411	chrE1.1200764	5275415	chrE1.1772157	5736368	460953
20	DevonRex	DREX	7761	17	chrF1	12	38.829	chrF1.27076508	25546290	chrF1.27658629	26010092	463802
20	DevonRex	DREX	3984	9	chrC2	11	32.8565	chrC2.75894317	63489382	chrUn.68150525	63956986	467604
20	DevonRex	DREX	3051	7	chrB4	13	46.5064	chrB4.97285791	81280084	chrB4.97899984	81748526	468442
20	DevonRex	DREX	3029	7	chrB4	14	35.9109	chrB4.83246779	70281923	chrB4.83788976	70751202	469279
20	DevonRex	DREX	3062	7	chrB4	11	35.3583	chrB4.103248037	86739011	chrB4.103820240	87208400	469389
20	DevonRex	DREX	2924	7	chrB4	16	31.4317	chrB4.19482247	15629297	chrB4.20071138	16102524	473227
20	DevonRex	DREX	3050	7	chrB4	19	44.1929	chrB4.96642917	80779310	chrB4.97259663	81253957	474647
20	DevonRex	DREX	2894	7	chrB4	15	32.5868	chrB4.711834	644703	chrB4.1316955	1119773	475070
20	DevonRex	DREX	2923	7	chrB4	12	59.0689	chrB4.18885720	15146177	chrUn.23628256	15627025	480848
20	DevonRex	DREX	3165	7	chrB4	11	31.7621	chrB4.155826346	138236474	chrB4.156470183	138719579	483105
20	DevonRex	DREX	3014	7	chrB4	11	46.9464	chrB4.74186976	62695283	chrB4.74768774	63193220	497937
20	DevonRex	DREX	7726	17	chrF1	15	37.7407	chrF1.5920358	8428513	chrF1.6587282	8938764	510251
20	DevonRex	DREX	3074	7	chrB4	16	36.6639	chrB4.110378823	92743624	chrB4.111104971	93317379	573755
21	AmericanCurl	ACURL	7723	17	chrF1	8	31.2065	chrF1.4230154	7053545	chrF1.4492470	7275154	221609
21	AmericanCurl	ACURL	200	1	chrA1	7	38.596	chrB3.50110517	101448743	chrUn11.3876605	101784187	335444
21	AmericanCurl	ACURL	3766	8	chrC1	9	33.5025	chrC1.216437572	196076143	chrC1.216858255	196427800	351657
21	AmericanCurl	ACURL	7312	16	chrE3	7	68.0521	chrE3.71839177	44183632	chrE3.72201331	44537056	353424
21	AmericanCurl	ACURL	3926	9	chrC2	9	50.3591	chrC2.42262395	34612155	chrC2.42708018	34976554	364399
21	AmericanCurl	ACURL	2698	6	chrB3	12	36.4547	chrB3.164089038	145789435	chrB3.162873013	146159458	370023
21	AmericanCurl	ACURL	1731	4	chrB1	10	34.2338	chrB1.173590106	143676500	chrB1.174075641	144055986	379486
21	AmericanCurl	ACURL	3584	8	chrC1	8	36.2517	chrC1.118537215	104691578	chrC1.118964080	105074424	382846
21	AmericanCurl	ACURL	1104	3	chrA3	5	35.7961	chrA3.92663795	72232830	chrA3.93139682	72634336	401506
21	AmericanCurl	ACURL	7836	17	chrF1	10	34.5614	chrF1.92826193	63066640	chrF1.92302662	63470286	403646
21	AmericanCurl	ACURL	3779	8	chrC1	10	47.5142	chrC1.225277760	202537054	chrC1.225785307	202944520	407466
21	AmericanCurl	ACURL	1496	4	chrB1	11	28.2142	chrB1.27541814	24602957	chrB1.28065870	25025075	422118
21	AmericanCurl	ACURL	1014	3	chrA3	11	39.755	chrA3.4862824	24933597	chrA3.4378492	25368219	434622
21	AmericanCurl	ACURL	8203	18	chrF2	14	30.99	chrF2.3367473	6119823	chrF2.3906274	6556418	436595
21	AmericanCurl	ACURL	2231	5	chrB2	12	36.4918	chrUn1.5202795	153355333	chrUn1.5636708	153795498	440165
21	AmericanCurl	ACURL	1859	4	chrB1	10	27.3244	chrB1.229380460	207684399	chrB1.228863646	208127727	443328
21	AmericanCurl	ACURL	7310	16	chrE3	11	39.3919	chrE3.70717987	43178274	chrE3.71227298	43622672	444398
21	AmericanCurl	ACURL	6354	14	chrE1	10	28.068	chrUn9.4507453	46046422	chrUn9.4059763	46493584	447162
21	AmericanCurl	ACURL	2234	5	chrB2	8	28.8817	chrUn12.18468900	154827208	chrUn12.18879201	155274670	447462
21	AmericanCurl	ACURL	7838	17	chrF1	12	35.4192	chrF1.91559519	64075058	chrF1.90998976	64524650	449592
21	AmericanCurl	ACURL	7306	16	chrE3	12	34.2303	chrE3.68275229	41211804	chrE3.68833163	41662025	450221
21	AmericanCurl	ACURL	1000	3	chrA3	8	30.0989	chrA3.31793714	17928676	chrA3.32380604	18381848	453172
21	AmericanCurl	ACURL	1564	4	chrB1	10	29.2309	chrB1.79683696	60571200	chrB1.80217384	61030133	458933
21	AmericanCurl	ACURL	1625	4	chrB1	8	39.1529	chrB1.110283829	90753046	chrB1.110781660	91215551	462505
21	AmericanCurl	ACURL	647	2	chrA2	10	35.5565	chrUn18.1398984	84676695	chrUn18.1666919	85140457	463762
21	AmericanCurl	ACURL	3767	8	chrC1	11	27.9409	chrC1.217015208	196559789	chrC1.217671025	197026547	466758
21	AmericanCurl	ACURL	3661	8	chrC1	10	34.5305	chrC1.163020645	145108722	chrC1.163556507	145577567	468845
21	AmericanCurl	ACURL	2700	6	chrB3	13	66.1911	chrB3.165244910	146819875	chrB3.165832404	147291947	472072
21	AmericanCurl	ACURL	7307	16	chrE3	12	53.2686	chrE3.68863051	41688892	chrE3.69480453	42165415	476523
21	AmericanCurl	ACURL	7311	16	chrE3	11	27.4432	chrE3.71301713	43692539	chrB2.32432089	44169082	476543
21	AmericanCurl	ACURL	5450	12	chrD3	12	28.9424	chrD3.104639926	76545720	chrD3.105229186	77023690	477970
21	AmericanCurl	ACURL	7301	16	chrE3	12	45.1924	chrE3.54627229	38678209	chrA1.33005098	39158861	480652
21	AmericanCurl	ACURL	5404	12	chrD3	8	31.366	chrD3.73951699	53555220	chrD3.74500721	54036363	481143
21	AmericanCurl	ACURL	1003	3	chrA3	12	31.8928	chrA3.33666861	19394938	chrA3.34282240	19876726	481788
21	AmericanCurl	ACURL	6357	14	chrE1	7	37.8073	chrUn9.6796649	47500303	chrUn9.7278849	47986932	486629
21	AmericanCurl	ACURL	3778	8	chrC1	10	38.0088	chrC1.224634264	201990174	chrC1.225204543	202479109	488935
21	AmericanCurl	ACURL	1856	4	chrB1	15	33.0358	chrB1.225596784	206166713	chrB1.225011756	206656502	489789
21	AmericanCurl	ACURL	3780	8	chrC1	13	30.3324	chrC1.225858095	203008724	chrC1.226658266	203498893	490169
21	AmericanCurl	ACURL	3168	7	chrB4	11	36.3588	chrB4.157729442	139743385	chrB4.158345511	140234404	491019
21	AmericanCurl	ACURL	2109	5	chrB2	12	28.1273	chrB2.113024880	92346749	chrB2.113649648	92838552	491803
21	AmericanCurl	ACURL	201	1	chrA1	12	41.2409	chrUn11.4009627	101934756	chrA1.132223238	102426861	492105
21	AmericanCurl	ACURL	7309	16	chrE3	14	32.8867	chrE3.70059765	42644151	chrE3.70684183	43146634	502483
21	AmericanCurl	ACURL	7837	17	chrF1	13	40.2332	chrF1.92239374	63526993	chrF1.91605999	64041358	514365
22	TurkishVan	VAN	8362	18	chrF2	5	31.4532	chrUn13.6695167	85471028	chrUn13.6884769	85657197	186169
22	TurkishVan	VAN	2005	5	chrB2	8	46.062	chrB2.47665538	40476990	chrB2.48026552	40775607	298617
22	TurkishVan	VAN	1062	3	chrA3	8	29.3345	chrA3.64237169	49014129	chrA3.64663813	49340659	326530
22	TurkishVan	VAN	2970	7	chrB4	7	28.6772	chrB4.47290900	38738984	chrB4.47685820	39070713	331729
22	TurkishVan	VAN	1767	4	chrB1	6	33.2303	chrUn13.14266848	161635030	chrUn13.13939075	161972716	337686
22	TurkishVan	VAN	7312	16	chrE3	7	38.9502	chrE3.71839177	44183632	chrE3.72201331	44537056	353424
22	TurkishVan	VAN	6364	14	chrE1	9	27.7393	chrUn9.10356277	51062524	chrUn9.10705484	51425525	363001
22	TurkishVan	VAN	5854	13	chrD4	11	32.6831	chrD4.26694788	36628827	chrD4.27184908	37027176	398349
22	TurkishVan	VAN	3120	7	chrB4	10	28.1366	chrB4.133424679	115850192	chrB4.133905472	116249687	399495
22	TurkishVan	VAN	4492	10	chrD1	11	26.2828	chrUn.46951895	78626296	chrD1.114821642	79027252	400956
22	TurkishVan	VAN	8230	18	chrF2	13	60.6479	chrF2.20511484	19516292	chrF2.21022172	19919192	402900
22	TurkishVan	VAN	1662	4	chrB1	10	37.8315	chrB1.131864180	109271331	chrB1.132676357	109676288	404957
22	TurkishVan	VAN	2462	6	chrB3	8	28.8711	chrB3.32075199	25660795	chrB3.32639771	26074987	414192
22	TurkishVan	VAN	5913	13	chrD4	11	29.1271	chrD4.63525184	66130296	chrD4.64079723	66547944	417648
22	TurkishVan	VAN	1060	3	chrA3	11	26.1628	chrA3.56206616	47906629	chrA3.56753612	48324771	418142
22	TurkishVan	VAN	4078	9	chrC2	10	28.3545	chrC2.126381472	112448506	chrC2.126882958	112875263	426757
22	TurkishVan	VAN	6838	15	chrE2	9	27.8083	chrE2.56744852	47050773	chrE2.57263804	47480359	429586
22	TurkishVan	VAN	559	2	chrA2	13	25.5179	chrA2.47947450	37991487	chrA2.48491719	38423424	431937
22	TurkishVan	VAN	1728	4	chrB1	11	28.9237	Phen_FGF5_356insT.1	142185726	chrB1.172326666	142619147	433421
22	TurkishVan	VAN	3163	7	chrB4	13	25.5295	chrB4.154605572	137272867	chrB4.155152617	137708489	435622
22	TurkishVan	VAN	3460	8	chrC1	6	31.3366	chrC1.40431548	42676338	chrUn5.9994161	43113411	437073
22	TurkishVan	VAN	5862	13	chrD4	13	27.4766	chrD4.31587259	40587115	chrD4.32136966	41027940	440825
22	TurkishVan	VAN	8313	18	chrF2	14	26.1258	chrF2.68179711	60961829	chrF2.68700793	61404685	442856
22	TurkishVan	VAN	2689	6	chrB3	11	33.1893	chrB3.156840683	141348880	chrB3.157381569	141796312	447432
22	TurkishVan	VAN	2234	5	chrB2	8	26.8716	chrUn12.18468900	154827208	chrUn12.18879201	155274670	447462
22	TurkishVan	VAN	1730	4	chrB1	12	26.4459	chrB1.173025862	143198489	chrB1.173558130	143647697	449208
22	TurkishVan	VAN	28	1	chrA1	10	31.821	chrA1.16458668	13571778	chrA1.17041066	14033831	462053
22	TurkishVan	VAN	522	2	chrA2	7	26.8953	chrA2.24848934	19523442	chrA2.25334392	19990434	466992
22	TurkishVan	VAN	1660	4	chrB1	12	48.2775	chrB1.131040990	108245945	chrB1.131573330	108713813	467868
22	TurkishVan	VAN	4931	11	chrD2	10	25.7366	chrD2.76762678	56984793	chrD2.77369067	57453688	468895
22	TurkishVan	VAN	703	2	chrA2	13	38.9908	chrA2.172402723	112716448	chrA2.172949895	113187450	471002
22	TurkishVan	VAN	29	1	chrA1	12	32.9343	chrA1.17089062	14075768	chrA1.17673075	14547048	471280
22	TurkishVan	VAN	627	2	chrA2	8	26.3875	chrA2.123369390	74675748	chrA2.123931895	75149807	474059
22	TurkishVan	VAN	704	2	chrA2	12	32.4237	chrA2.172975736	113208602	chrA2.173524270	113682667	474065
22	TurkishVan	VAN	702	2	chrA2	10	25.1417	chrA2.171774372	112200579	chrA2.172354480	112674977	474398
22	TurkishVan	VAN	5842	13	chrD4	9	34.1361	chrUn1.10983005	28615495	chrUn1.10517867	29091955	476460
22	TurkishVan	VAN	4084	9	chrC2	12	29.9975	chrC2.129822049	115419513	chrC2.130398238	115900246	480733
22	TurkishVan	VAN	3695	8	chrC1	18	26.515	chrC1.178321530	162133181	chrC1.178901949	162614364	481183
22	TurkishVan	VAN	5963	13	chrD4	10	49.7452	chrD4.109360599	91186251	chrD4.109981781	91678984	492733
22	TurkishVan	VAN	2968	7	chrB4	13	28.7409	chrB4.45984274	37688436	chrB4.46630468	38200687	512251
22	TurkishVan	VAN	1727	4	chrB1	19	42.7842	chrB1.171100516	141640809	Phen_FGF5_406CtoT.1	142177968	537159
23	Bengal1	BEN1	1007	3	chrA3	5	48.1306	chrUn24.2613908	21573786	chrA3.9750025	21856511	282725
23	Bengal1	BEN1	3020	7	chrB4	6	36.7448	chrB4.77841095	65719876	chrB4.78223555	66030434	310558
23	Bengal1	BEN1	4959	11	chrD2	8	34.1958	chrD2.94433466	71022221	chrD2.94862014	71375578	353357
23	Bengal1	BEN1	236	1	chrA1	10	27.7402	chrA1.151418290	119556730	chrA1.151882900	119925783	369053
23	Bengal1	BEN1	507	2	chrA2	7	31.7605	chrA2.15200001	12001078	chrA2.15702938	12382662	381584
23	Bengal1	BEN1	3066	7	chrB4	12	48.3178	chrB4.105740425	88808501	chrB4.106207112	89210535	402034
23	Bengal1	BEN1	3059	7	chrB4	12	47.945	chrB4.101464677	85261996	chrB4.101957313	85674955	412959
23	Bengal1	BEN1	3068	7	chrB4	14	31.8388	chrB4.106811084	89769415	chrB4.107333358	90188364	418949
23	Bengal1	BEN1	3459	8	chrC1	8	32.8988	chrC1.39853235	42164550	chrC1.40339201	42584384	419834
23	Bengal1	BEN1	3065	7	chrB4	13	40.981	chrB4.105101933	88299185	chrB4.105622572	88722079	422894
23	Bengal1	BEN1	4976	11	chrD2	7	28.2059	chrD2.104927361	79527843	chrD2.105457527	79952078	424235
23	Bengal1	BEN1	764	2	chrA2	7	32.9348	chrUn14.3054239	143258621	chrUn14.2639855	143683641	425020
23	Bengal1	BEN1	229	1	chrA1	12	57.7344	chrA1.147993178	116068553	chrA1.148511500	116495946	427393
23	Bengal1	BEN1	93	1	chrA1	6	32.7671	chrA1.52721082	45867561	chrA1.53253630	46305374	437813
23	Bengal1	BEN1	6282	14	chrE1	10	31.3208	chrE1.4265185	7802680	chrE1.4817205	8242738	440058
23	Bengal1	BEN1	3060	7	chrB4	10	54.5001	chrB4.102032141	85735210	chrB4.102574779	86176343	441133
23	Bengal1	BEN1	2626	6	chrB3	9	29.5546	chrB3.119674750	109630155	chrB3.120206453	110079675	449520
23	Bengal1	BEN1	468	1	chrA1	10	28.3545	chrA1.281788185	235269935	chrA1.282374106	235720099	450164
23	Bengal1	BEN1	1735	4	chrB1	10	27.1725	chrUn32.741670	145692904	chrUn32.325086	146143379	450475
23	Bengal1	BEN1	2616	6	chrB3	10	43.3614	chrB3.113742573	104642795	chrB3.114267647	105098154	455359
23	Bengal1	BEN1	3063	7	chrB4	11	48.2077	chrB4.103896732	87270939	chrB4.104447270	87729153	458214
23	Bengal1	BEN1	2103	5	chrB2	15	38.3082	chrB2.109481749	89384615	chrB2.110030372	89842914	458299
23	Bengal1	BEN1	4973	11	chrD2	14	52.7979	chrD2.103041823	78037700	chrD2.103637138	78500012	462312
23	Bengal1	BEN1	230	1	chrA1	7	51.958	chrA1.148575269	116545458	chrA1.149160369	117009729	464271
23	Bengal1	BEN1	4970	11	chrD2	7	27.8208	chrD2.101178677	76482150	chrD2.101755949	76947292	465142
23	Bengal1	BEN1	4396	10	chrD1	5	42.2676	chrUn5.3546132	28480789	chrUn5.3071136	28947602	466813
23	Bengal1	BEN1	689	2	chrA2	14	29.5704	chrA2.163843762	105736991	chrA2.164420653	106204479	467488
23	Bengal1	BEN1	6790	15	chrE2	14	26.8776	chrE2.28527194	20891719	chrE2.29136713	21360354	468635
23	Bengal1	BEN1	4978	11	chrD2	11	31.1765	chrD2.106201042	80538681	chrD2.106805536	81007381	468700
23	Bengal1	BEN1	3085	7	chrB4	10	26.9009	chrB1.195228915	98344764	chrB4.117746182	98816613	471849
23	Bengal1	BEN1	1787	4	chrB1	14	30.8335	chrUn13.9297203	171602916	chrUn13.8834138	172079173	476257
23	Bengal1	BEN1	4977	11	chrD2	11	70.2998	chrD2.105558920	80016022	chrD2.106131347	80495319	479297
23	Bengal1	BEN1	1784	4	chrB1	9	27.8577	chrUn13.10783156	170080774	chrUn13.10299208	170564128	483354
23	Bengal1	BEN1	2511	6	chrB3	10	36.4539	chrUn30.5163972	52123161	chrUn30.4685738	52607022	483861
23	Bengal1	BEN1	253	1	chrA1	14	29.7664	chrA1.160136954	127982099	chrA1.159469535	128471408	489309
23	Bengal1	BEN1	3069	7	chrB4	13	31.233	chrB4.107398892	90240545	chrB4.107982456	90736926	496381
23	Bengal1	BEN1	1727	4	chrB1	19	29.7316	chrB1.171100516	141640809	Phen_FGF5_406CtoT.1	142177968	537159
23	Bengal1	BEN1	3057	7	chrB4	10	48.2713	chrUn8.579406	84169632	chrB4.100812808	84735669	566037
23	Bengal1	BEN1	2220	5	chrB2	6	31.1972	chrB2.169291684	147709073	chrB2.170054899	148322414	613341
24	Bengal2	BEN2	602	2	chrA2	6	33.9777	chrA2.74546953	59819487	chrA2.74658376	59910147	90660
24	Bengal2	BEN2	1007	3	chrA3	5	52.6755	chrUn24.2613908	21573786	chrA3.9750025	21856511	282725
24	Bengal2	BEN2	3020	7	chrB4	6	34.671	chrB4.77841095	65719876	chrB4.78223555	66030434	310558
24	Bengal2	BEN2	1012	3	chrA3	9	33.3085	chrA3.6050590	23946869	chrA3.5658786	24279466	332597
24	Bengal2	BEN2	4959	11	chrD2	8	41.7083	chrD2.94433466	71022221	chrD2.94862014	71375578	353357
24	Bengal2	BEN2	4941	11	chrD2	13	29.3715	chrD2.83109293	62046962	chrD2.83560490	62405690	358728
24	Bengal2	BEN2	507	2	chrA2	7	29.8665	chrA2.15200001	12001078	chrA2.15702938	12382662	381584
24	Bengal2	BEN2	3066	7	chrB4	12	36.8098	chrB4.105740425	88808501	chrB4.106207112	89210535	402034
24	Bengal2	BEN2	4898	11	chrD2	6	27.328	chrD2.58610297	40563538	chrD2.58131113	40971800	408262
24	Bengal2	BEN2	3059	7	chrB4	12	48.5652	chrB4.101464677	85261996	chrB4.101957313	85674955	412959
24	Bengal2	BEN2	3068	7	chrB4	14	30.0089	chrB4.106811084	89769415	chrB4.107333358	90188364	418949
24	Bengal2	BEN2	3459	8	chrC1	8	41.5352	chrC1.39853235	42164550	chrC1.40339201	42584384	419834
24	Bengal2	BEN2	3065	7	chrB4	13	35.457	chrB4.105101933	88299185	chrB4.105622572	88722079	422894
24	Bengal2	BEN2	764	2	chrA2	7	28.6336	chrUn14.3054239	143258621	chrUn14.2639855	143683641	425020
24	Bengal2	BEN2	2672	6	chrB3	9	30.4806	chrB3.148152093	132802678	chrB3.148685667	133234561	431883
24	Bengal2	BEN2	7791	17	chrF1	6	29.2216	chrF1.45484643	40624337	chrF1.45981170	41059467	435130
24	Bengal2	BEN2	755	2	chrA2	6	28.8384	chrA2.204647274	138795110	chrUn14.4097070	139231179	436069
24	Bengal2	BEN2	3060	7	chrB4	10	45.431	chrB4.102032141	85735210	chrB4.102574779	86176343	441133
24	Bengal2	BEN2	3071	7	chrB4	13	35.9305	chrB4.108579375	91276053	chrB4.109112443	91718160	442107
24	Bengal2	BEN2	3072	7	chrB4	14	36.0389	chrB4.109165219	91756915	chrUn.32913574	92209259	452344
24	Bengal2	BEN2	3075	7	chrB4	11	34.1957	chrB4.111140707	93354432	chrB4.111684889	93809485	455053
24	Bengal2	BEN2	2658	6	chrB3	13	32.4691	chrB3.139670319	125736261	chrB3.140245385	126192716	456455
24	Bengal2	BEN2	3073	7	chrB4	14	41.0696	chrB4.109728382	92231694	chrB4.110309049	92691179	459485
24	Bengal2	BEN2	3077	7	chrB4	13	33.2847	chrB4.112367721	94357846	chrB4.112927129	94818342	460496
24	Bengal2	BEN2	3571	8	chrC1	15	34.9188	chrUn17.3544798	98228691	chrC1.110641301	98690921	462230
24	Bengal2	BEN2	4973	11	chrD2	14	31.0499	chrD2.103041823	78037700	chrD2.103637138	78500012	462312
24	Bengal2	BEN2	4978	11	chrD2	11	29.8948	chrD2.106201042	80538681	chrD2.106805536	81007381	468700
24	Bengal2	BEN2	4977	11	chrD2	11	52.7852	chrD2.105558920	80016022	chrD2.106131347	80495319	479297
24	Bengal2	BEN2	5404	12	chrD3	8	35.2184	chrD3.73951699	53555220	chrD3.74500721	54036363	481143
24	Bengal2	BEN2	1054	3	chrA3	12	27.1741	chrA3.52486242	44877246	chrA3.53136638	45361092	483846
24	Bengal2	BEN2	2511	6	chrB3	10	36.5769	chrUn30.5163972	52123161	chrUn30.4685738	52607022	483861
24	Bengal2	BEN2	4957	11	chrD2	14	28.2095	chrD2.93211389	70019339	chrD2.93790316	70506470	487131
24	Bengal2	BEN2	3089	7	chrB4	15	29.6996	chrB4.119517010	100311558	chrUn10.404268	100801599	490041
24	Bengal2	BEN2	515	2	chrA2	12	31.677	chrA2.20457248	15989933	chrA2.21068339	16483190	493257
24	Bengal2	BEN2	3069	7	chrB4	13	33.3486	chrB4.107398892	90240545	chrB4.107982456	90736926	496381
24	Bengal2	BEN2	4946	11	chrD2	12	35.1823	chrD2.86294599	64474257	chrD2.86953258	65007845	533588
24	Bengal2	BEN2	3057	7	chrB4	10	34.6717	chrUn8.579406	84169632	chrB4.100812808	84735669	566037
24	Bengal2	BEN2	3074	7	chrB4	16	36.9746	chrB4.110378823	92743624	chrB4.111104971	93317379	573755
25	Ragdoll1	RAG1	174	1	chrA1	8	43.2972	chrUn.126539	86435033	chrUn8.628271	86701451	266418
25	Ragdoll1	RAG1	170	1	chrA1	9	34.8765	chrA2.208618567	84397721	chrA2.208931076	84667652	269931
25	Ragdoll1	RAG1	481	1	chrA1	5	59.56	chrUn34.2813958	241805459	chrUn34.3082097	242082672	277213
25	Ragdoll1	RAG1	3910	9	chrC2	8	40.7422	chrC2.32836608	26740005	chrC2.33228650	27061801	321796
25	Ragdoll1	RAG1	4014	9	chrC2	9	46.4496	chrUn34.5760940	80588553	chrUn34.5413616	80937027	348474
25	Ragdoll1	RAG1	1566	4	chrB1	9	48.1515	chrB1.80825520	61530052	chrB1.81796730	61892742	362690
25	Ragdoll1	RAG1	437	1	chrA1	9	43.1126	chrA1.266400846	219855012	chrA1.266855272	220233915	378903
25	Ragdoll1	RAG1	4031	9	chrC2	11	30.2422	chrUn34.3916309	89073439	chrUn34.3525725	89454300	380861
25	Ragdoll1	RAG1	179	1	chrA1	8	41.892	chrUn.51005183	90935028	chrUn11.259849	91326016	390988
25	Ragdoll1	RAG1	66	1	chrA1	8	29.9303	chrA1.36627688	32462579	chrUn.49803236	32862546	399967
25	Ragdoll1	RAG1	4453	10	chrD1	8	30.8574	chrD1.88712940	59097696	chrD1.89234616	59514174	416478
25	Ragdoll1	RAG1	1522	4	chrB1	8	42.3821	chrB1.45690304	37605778	chrB1.46190552	38022694	416916
25	Ragdoll1	RAG1	4432	10	chrD1	10	33.2962	chrD1.75941948	48571081	chrD1.76435652	48988157	417076
25	Ragdoll1	RAG1	1578	4	chrB1	7	72.4084	chrUn15.8280589	67317418	chrUn15.7909466	67741445	424027
25	Ragdoll1	RAG1	712	2	chrA2	11	29.673	chrA2.177885273	117224801	chrA2.178437810	117648869	424068
25	Ragdoll1	RAG1	1562	4	chrB1	12	54.8407	chrB1.78568809	59567234	chrB1.79023012	59994937	427703
25	Ragdoll1	RAG1	166	1	chrA1	12	36.8066	chrA1.97838126	82364466	chrA1.98372578	82796418	431952
25	Ragdoll1	RAG1	109	1	chrA1	11	46.0356	chrA1.62707901	53871083	chrA1.63281007	54304113	433030
25	Ragdoll1	RAG1	1555	4	chrB1	14	46.221	chrB1.74466065	56127175	chrB1.74964444	56561878	434703
25	Ragdoll1	RAG1	4426	10	chrD1	15	58.36	chrD1.72462095	45616470	chrD1.72966404	46051563	435093
25	Ragdoll1	RAG1	172	1	chrA1	11	44.9593	chrUn14.693064	85386981	chrUn14.519245	85823749	436768
25	Ragdoll1	RAG1	93	1	chrA1	6	31.9557	chrA1.52721082	45867561	chrA1.53253630	46305374	437813
25	Ragdoll1	RAG1	88	1	chrA1	13	29.3539	chrA1.49702366	43356923	chrA1.50224360	43798580	441657
25	Ragdoll1	RAG1	4485	10	chrD1	12	37.8919	chrD1.109660551	75149600	chrD1.110168280	75593154	443554
25	Ragdoll1	RAG1	1577	4	chrB1	11	52.8309	chrUn15.8739700	66816526	chrUn.25998282	67260464	443938
25	Ragdoll1	RAG1	119	1	chrA1	11	30.3192	chrA1.68632502	58809777	chrA1.69152228	59257480	447703
25	Ragdoll1	RAG1	4424	10	chrD1	13	31.627	chrD1.71293794	44636088	chrD1.71817027	45084357	448269
25	Ragdoll1	RAG1	1561	4	chrB1	13	47.303	chrB1.77969896	59076216	chrB1.78526336	59527032	450816
25	Ragdoll1	RAG1	4110	9	chrC2	11	38.3358	chrC2.137319860	128472914	chrC2.137851164	128929219	456305
25	Ragdoll1	RAG1	1528	4	chrB1	11	39.3349	chrB1.53739826	42597301	chrB1.54274400	43054159	456858
25	Ragdoll1	RAG1	444	1	chrA1	8	31.7002	chrA1.270494887	223340107	chrA1.271042798	223803915	463808
25	Ragdoll1	RAG1	4430	10	chrD1	17	44.4277	chrD1.74806563	47623491	chrD1.75351650	48090768	467277
25	Ragdoll1	RAG1	112	1	chrA1	12	34.4827	chrA1.64494332	55328562	chrA1.65059337	55808837	480275
25	Ragdoll1	RAG1	113	1	chrA1	15	30.2243	chrA1.65084865	55827465	chrUn.66853527	56311296	483831
25	Ragdoll1	RAG1	7850	17	chrF1	11	34.8369	chrF1.88050004	70048849	chrF1.88631810	70542251	493402
25	Ragdoll1	RAG1	4446	10	chrD1	15	40.3945	chrD1.84351391	55558179	chrD1.84993847	56062182	504003
25	Ragdoll1	RAG1	1563	4	chrB1	13	29.9053	chrB1.79056027	60030219	chrB1.79651338	60559692	529473
25	Ragdoll1	RAG1	4428	10	chrD1	17	34.3267	chrD1.73561379	46535026	chrD1.74225539	47096667	561641
26	Ragdoll2	RAG2	167	1	chrA1	10	40.126	chrA1.98447446	82868622	chrA1.98789657	83116963	248341
26	Ragdoll2	RAG2	174	1	chrA1	8	57.4218	chrUn.126539	86435033	chrUn8.628271	86701451	266418
26	Ragdoll2	RAG2	170	1	chrA1	9	41.6202	chrA2.208618567	84397721	chrA2.208931076	84667652	269931
26	Ragdoll2	RAG2	481	1	chrA1	5	32.0856	chrUn34.2813958	241805459	chrUn34.3082097	242082672	277213
26	Ragdoll2	RAG2	3910	9	chrC2	8	32.7295	chrC2.32836608	26740005	chrC2.33228650	27061801	321796
26	Ragdoll2	RAG2	176	1	chrA1	7	39.8914	chrX.29778804	87393153	chrUn8.76487	87719020	325867
26	Ragdoll2	RAG2	169	1	chrA1	6	30.7087	chrUn14.1608194	83999675	chrA2.208587692	84341054	341379
26	Ragdoll2	RAG2	1529	4	chrB1	10	35.1742	chrB1.54308307	43085644	chrB1.54733157	43431680	346036
26	Ragdoll2	RAG2	4014	9	chrC2	9	33.9873	chrUn34.5760940	80588553	chrUn34.5413616	80937027	348474
26	Ragdoll2	RAG2	1566	4	chrB1	9	41.3202	chrB1.80825520	61530052	chrB1.81796730	61892742	362690
26	Ragdoll2	RAG2	85	1	chrA1	8	32.6056	chrA1.47910668	41849324	chrA1.48349346	42219193	369869
26	Ragdoll2	RAG2	179	1	chrA1	8	52.3524	chrUn.51005183	90935028	chrUn11.259849	91326016	390988
26	Ragdoll2	RAG2	3989	9	chrC2	10	30.4669	chrC2.79200456	65981293	chrC2.79701660	66376345	395052
26	Ragdoll2	RAG2	2903	7	chrB4	12	32.609	chrB4.6527785	5198131	chrB4.7046592	5610213	412082
26	Ragdoll2	RAG2	3992	9	chrC2	12	30.1652	chrC2.81003843	67496321	chrC2.81502675	67910670	414349
26	Ragdoll2	RAG2	1522	4	chrB1	8	43.8332	chrB1.45690304	37605778	chrB1.46190552	38022694	416916
26	Ragdoll2	RAG2	4432	10	chrD1	10	37.1496	chrD1.75941948	48571081	chrD1.76435652	48988157	417076
26	Ragdoll2	RAG2	6836	15	chrE2	11	41.7205	chrE2.55366190	45995425	chrE2.55942296	46417744	422319
26	Ragdoll2	RAG2	1578	4	chrB1	7	45.2745	chrUn15.8280589	67317418	chrUn15.7909466	67741445	424027
26	Ragdoll2	RAG2	177	1	chrA1	12	35.7195	chrA1.111412276	87966025	chrA1.111892069	88391648	425623
26	Ragdoll2	RAG2	4887	11	chrD2	10	29.9756	chrUn4.731943	34972762	chrUn4.1160940	35399333	426571
26	Ragdoll2	RAG2	1562	4	chrB1	12	54.3514	chrB1.78568809	59567234	chrB1.79023012	59994937	427703
26	Ragdoll2	RAG2	166	1	chrA1	12	56.5079	chrA1.97838126	82364466	chrA1.98372578	82796418	431952
26	Ragdoll2	RAG2	109	1	chrA1	11	31.7107	chrA1.62707901	53871083	chrA1.63281007	54304113	433030
26	Ragdoll2	RAG2	4426	10	chrD1	15	48.9938	chrD1.72462095	45616470	chrD1.72966404	46051563	435093
26	Ragdoll2	RAG2	172	1	chrA1	11	45.7554	chrUn14.693064	85386981	chrUn14.519245	85823749	436768
26	Ragdoll2	RAG2	4485	10	chrD1	12	32.4295	chrD1.109660551	75149600	chrD1.110168280	75593154	443554
26	Ragdoll2	RAG2	1577	4	chrB1	11	40.4324	chrUn15.8739700	66816526	chrUn.25998282	67260464	443938
26	Ragdoll2	RAG2	4523	10	chrD1	13	31.1351	chrD1.131256618	94097504	chrD1.131824659	94544170	446666
26	Ragdoll2	RAG2	83	1	chrA1	10	32.9057	chrA1.46635899	40849265	chrA1.47163173	41296829	447564
26	Ragdoll2	RAG2	1561	4	chrB1	13	45.4437	chrB1.77969896	59076216	chrB1.78526336	59527032	450816
26	Ragdoll2	RAG2	1528	4	chrB1	11	39.9411	chrB1.53739826	42597301	chrB1.54274400	43054159	456858
26	Ragdoll2	RAG2	1564	4	chrB1	10	30.622	chrB1.79683696	60571200	chrB1.80217384	61030133	458933
26	Ragdoll2	RAG2	3953	9	chrC2	11	36.2793	chrC2.55022299	48054890	chrC2.55638919	48521446	466556
26	Ragdoll2	RAG2	4430	10	chrD1	17	38.7942	chrD1.74806563	47623491	chrD1.75351650	48090768	467277
26	Ragdoll2	RAG2	3085	7	chrB4	10	29.8256	chrB1.195228915	98344764	chrB4.117746182	98816613	471849
26	Ragdoll2	RAG2	137	1	chrA1	12	42.1415	chrA1.79639973	67826913	chrA1.80229791	68305894	478981
26	Ragdoll2	RAG2	7841	17	chrF1	12	50.0926	chrUn38.9888728	65570304	chrUn38.10317231	66057997	487693
26	Ragdoll2	RAG2	4435	10	chrD1	11	40.4829	chrD1.77696575	50072085	chrD1.78306908	50565514	493429
26	Ragdoll2	RAG2	3480	8	chrC1	13	31.2895	chrC1.61415089	52680675	chrC1.62007319	53176973	496298
26	Ragdoll2	RAG2	1563	4	chrB1	13	29.3522	chrB1.79056027	60030219	chrB1.79651338	60559692	529473
27	CornishRex	CREX	2957	7	chrB4	7	34.8243	chrUn2.1411377	32400691	chrUn2.1204055	32611397	210706
27	CornishRex	CREX	1098	3	chrA3	6	37.0531	chrA3.89223518	69414419	chrA3.89533321	69642224	227805
27	CornishRex	CREX	4824	11	chrD2	5	52.4348	chrUn26.7250087	1787675	chrUn26.7587709	2131216	343541
27	CornishRex	CREX	8358	18	chrF2	10	33.9055	chrUn13.4790037	83483060	chrUn13.5161328	83843249	360189
27	CornishRex	CREX	45	1	chrA1	12	61.9683	chrA1.23353344	22053227	chrA1.23807029	22413595	360368
27	CornishRex	CREX	4008	9	chrC2	5	50.1481	chrUn34.8871468	77513993	chrUn34.8458073	77886188	372195
27	CornishRex	CREX	65	1	chrA1	13	53.975	chrA1.35962631	31884780	chrA1.36417242	32267133	382353
27	CornishRex	CREX	68	1	chrA1	7	45.2637	chrA1.37745340	33384602	chrA1.38173561	33766962	382360
27	CornishRex	CREX	7819	17	chrF1	10	33.6881	chrUn.1674916	54586155	chrUn38.7147076	54970574	384419
27	CornishRex	CREX	7845	17	chrF1	7	35.1357	chrUn38.11823000	67568109	chrUn7.922421	67962373	394264
27	CornishRex	CREX	63	1	chrA1	10	41.5891	chrA1.34814999	30943889	chrA1.35323230	31342697	398808
27	CornishRex	CREX	40	1	chrA1	9	64.7543	chrUn22.140766	19593098	chrUn22.549549	19992079	398981
27	CornishRex	CREX	8249	18	chrF2	10	59.0158	chrF2.31920072	28966362	chrF2.32390446	29365641	399279
27	CornishRex	CREX	3113	7	chrB4	8	35.3691	chrB4.129008616	112257632	chrB4.129502571	112659909	402277
27	CornishRex	CREX	2909	7	chrB4	11	42.6742	chrB4.10277777	8229122	chrB4.10762785	8632134	403012
27	CornishRex	CREX	41	1	chrA1	9	40.8765	chrUn22.626657	20072264	chrUn22.1016509	20477801	405537
27	CornishRex	CREX	26	1	chrA1	13	43.0061	chrUn.78831235	12567512	chrA1.15716044	12976660	409148
27	CornishRex	CREX	37	1	chrA1	12	53.4785	chrA1.22032250	18086875	chrA1.22554750	18498042	411167
27	CornishRex	CREX	5474	12	chrD3	10	34.6413	chrD3.119556017	88569351	chrD3.120100071	88981803	412452
27	CornishRex	CREX	1031	3	chrA3	10	46.3263	chrA3.38065324	33438272	chrA3.38549592	33853053	414781
27	CornishRex	CREX	33	1	chrA1	13	40.238	chrA1.19538413	16051942	chrA1.20064388	16468981	417039
27	CornishRex	CREX	27	1	chrA1	12	33.354	chrA1.15901890	13109656	chrA1.16410795	13532711	423055
27	CornishRex	CREX	1112	3	chrA3	9	43.2006	chrA3.97155501	76144008	chrA3.97653784	76570100	426092
27	CornishRex	CREX	32	1	chrA1	10	57.2597	chrA1.18889485	15546985	chrA1.19444193	15978419	431434
27	CornishRex	CREX	34	1	chrA1	11	39.3479	chrA1.20226791	16601620	chrUn.39720038	17036025	434405
27	CornishRex	CREX	59	1	chrA1	14	40.4875	chrA1.31805284	28877774	chrA1.32559166	29312603	434829
27	CornishRex	CREX	3108	7	chrB4	13	36.4685	chrB4.126125908	109835528	chrB4.126626989	110277027	441499
27	CornishRex	CREX	64	1	chrA1	10	45.5645	chrA1.35377954	31388748	chrA1.35892027	31830282	441534
27	CornishRex	CREX	2630	6	chrB3	13	41.2175	chrB3.122084957	111640852	chrB3.122621873	112083916	443064
27	CornishRex	CREX	3389	8	chrC1	13	35.6833	chrC1.9184027	7052607	chrUn2.5269027	7504407	451800
27	CornishRex	CREX	69	1	chrA1	11	57.9144	chrA1.38324548	33880035	chrA1.38859789	34336677	456642
27	CornishRex	CREX	2913	7	chrB4	14	37.2957	chrB4.12655963	10172157	chrB4.13209649	10631178	459021
27	CornishRex	CREX	28	1	chrA1	10	33.3395	chrA1.16458668	13571778	chrA1.17041066	14033831	462053
27	CornishRex	CREX	75	1	chrA1	11	35.4725	chrA3.51041366	36892773	chrUn.22705999	37360101	467328
27	CornishRex	CREX	4566	10	chrD1	9	50.984	chrD1.156071154	115923198	chrD1.156657138	116390874	467676
27	CornishRex	CREX	3171	7	chrB4	18	33.3902	chrB4.159591243	141248129	chrB4.160250975	141717925	469796
27	CornishRex	CREX	47	1	chrA1	8	35.1917	chrA1.24443577	22948593	chrA1.25027989	23421940	473347
27	CornishRex	CREX	8227	18	chrF2	13	36.4966	chrF2.18702452	18011551	chrF2.19299980	18484949	473398
27	CornishRex	CREX	2910	7	chrB4	13	35.4245	chrB4.10820168	8684176	chrB4.11422261	9166990	482814
27	CornishRex	CREX	38	1	chrA1	12	48.2357	chrA1.22611439	18536425	chrA1.23245707	19030450	494025
27	CornishRex	CREX	1934	5	chrB2	5	35.4343	chrB2.1919863	2437868	chrB2.2326598	3060697	622829
28	RussianBlue	RBLUE	3861	9	chrC2	7	34.8743	chrC2.2118699	2274041	chrC2.2522082	2455095	181054
28	RussianBlue	RBLUE	2457	6	chrB3	5	38.1037	chrB3.29582511	23220883	chrB3.29869311	23433614	212731
28	RussianBlue	RBLUE	18	1	chrA1	14	33.1435	chrA1.10520580	8840260	chrA1.10962936	9202163	361903
28	RussianBlue	RBLUE	3498	8	chrC1	10	36.4565	chrC1.71359043	61663595	chrC1.71771651	62029431	365836
28	RussianBlue	RBLUE	409	1	chrA1	9	26.4424	chrA1.248989043	205951474	chrA1.249420958	206322779	371305
28	RussianBlue	RBLUE	3584	8	chrC1	8	34.6606	chrC1.118537215	104691578	chrC1.118964080	105074424	382846
28	RussianBlue	RBLUE	6824	15	chrE2	11	31.0483	chrE2.47991790	39993592	chrE2.48470601	40381650	388058
28	RussianBlue	RBLUE	3959	9	chrC2	9	32.9394	chrUn33.2576826	50997903	chrUn33.2963804	51389365	391462
28	RussianBlue	RBLUE	2982	7	chrB4	9	31.221	chrB4.54870277	46756062	chrB4.55264120	47165912	409850
28	RussianBlue	RBLUE	510	2	chrA2	17	27.783	chrA2.17114324	13474938	chrA2.17629216	13890339	415401
28	RussianBlue	RBLUE	1972	5	chrB2	12	25.9544	chrB2.25659339	20415768	chrB2.26166043	20835321	419553
28	RussianBlue	RBLUE	7809	17	chrF1	8	30.8954	chrUn38.2948391	49580364	chrUn38.3364490	50001257	420893
28	RussianBlue	RBLUE	1177	3	chrA3	6	26.6227	chrA3.136724157	108537300	chrA3.137244649	108959009	421709
28	RussianBlue	RBLUE	3912	9	chrC2	12	26.2935	chrC2.33855508	27594557	chrC2.34350414	28016356	421799
28	RussianBlue	RBLUE	4963	11	chrD2	9	30.2193	chrD2.96959079	73057522	chrD2.97523060	73480598	423076
28	RussianBlue	RBLUE	264	1	chrA1	11	25.7538	chrA1.172722950	133490998	chrA1.173209116	133914920	423922
28	RussianBlue	RBLUE	4546	10	chrD1	10	28.3655	chrD1.116779377	105864945	chrD1.115975737	106296116	431171
28	RussianBlue	RBLUE	3001	7	chrB4	8	33.3228	chrB4.66556673	56197820	chrB4.67087190	56630115	432295
28	RussianBlue	RBLUE	4401	10	chrD1	12	49.5027	chrUn5.964338	31091502	chrUn5.298574	31525057	433555
28	RussianBlue	RBLUE	1535	4	chrB1	9	28.0151	chrB1.58135989	46104442	chrB1.58692053	46539942	435500
28	RussianBlue	RBLUE	619	2	chrA2	11	29.0087	chrA2.118392345	70007604	chrA2.118912018	70445130	437526
28	RussianBlue	RBLUE	1745	4	chrB1	13	25.8397	chrB1.178279259	150712449	chrB1.178796787	151150060	437611
28	RussianBlue	RBLUE	93	1	chrA1	6	29.5922	chrA1.52721082	45867561	chrA1.53253630	46305374	437813
28	RussianBlue	RBLUE	3914	9	chrC2	7	25.7188	chrC2.35063253	28586708	chrC2.35566479	29026608	439900
28	RussianBlue	RBLUE	1670	4	chrB1	15	26.4616	chrB1.136922009	113208757	chrB1.137422430	113649375	440618
28	RussianBlue	RBLUE	3613	8	chrC1	10	30.5419	chrC1.133917032	120994184	chrC1.134460027	121439274	445090
28	RussianBlue	RBLUE	4400	10	chrD1	8	27.579	chrUn5.1424878	30610087	chrUn5.996024	31055923	445836
28	RussianBlue	RBLUE	2465	6	chrB3	8	28.9312	chrUn3.10865215	27069328	chrUn3.10456324	27519840	450512
28	RussianBlue	RBLUE	273	1	chrA1	11	35.2725	chrA1.178053861	137939842	chrA1.178579190	138392282	452440
28	RussianBlue	RBLUE	2458	6	chrB3	7	54.5179	chrB1.209508566	23635705	chrB3.30212378	24090934	455229
28	RussianBlue	RBLUE	2509	6	chrB3	6	33.7816	chrUn30.6153044	51114296	chrUn30.5705635	51574146	459850
28	RussianBlue	RBLUE	5315	12	chrD3	8	68.7392	chrD3.7354794	6220199	chrD3.8300749	6692480	472281
28	RussianBlue	RBLUE	4984	11	chrD2	14	29.6677	chrD2.110019403	83590097	chrD2.110621123	84064324	474227
28	RussianBlue	RBLUE	1179	3	chrA3	11	29.3338	chrA3.137930844	109510992	chrA3.138502309	109986408	475416
28	RussianBlue	RBLUE	2549	6	chrB3	12	26.3203	chrB3.80638728	71127368	chrB3.81234539	71624089	496721
28	RussianBlue	RBLUE	4475	10	chrD1	18	30.4147	chrD1.103141571	70110445	chrD1.103833613	70624494	514049
28	RussianBlue	RBLUE	2638	6	chrB3	15	36.4777	chrB3.126887955	115596017	chrB3.127538781	116116751	520734
28	RussianBlue	RBLUE	2414	6	chrB3	9	31.575	chrB3.1318755	1432911	chrB3.2605592	2036702	603791
28	RussianBlue	RBLUE	4403	10	chrD1	9	33.9317	chrUn5.14744	32135205	chrUn21.188439	34553609	2418404
28	RussianBlue	RBLUE	5789	13	chrD4_random_ctg191	10	38.4779	chrUn1.18920657	42814	chrUn1.18444288	2504972	2462158
29	JapaneseBobtail	JBOB	481	1	chrA1	5	30.8898	chrUn34.2813958	241805459	chrUn34.3082097	242082672	277213
29	JapaneseBobtail	JBOB	2421	6	chrB3	6	28.9064	chrB3.7214729	5157415	FES.160	5491871	334456
29	JapaneseBobtail	JBOB	7286	16	chrE3	9	32.4413	chrE3.64586044	31258038	chrE3.64167530	31604471	346433
29	JapaneseBobtail	JBOB	693	2	chrA2	10	30.5368	chrA2.166507765	107810674	chrA2.166915628	108158146	347472
29	JapaneseBobtail	JBOB	7312	16	chrE3	7	37.3317	chrE3.71839177	44183632	chrE3.72201331	44537056	353424
29	JapaneseBobtail	JBOB	1570	4	chrB1	6	27.2662	chrUn15.11831848	63553143	chrUn15.11487252	63911472	358329
29	JapaneseBobtail	JBOB	3568	8	chrC1	8	29.3444	chrUn17.5772813	96766636	chrUn17.5377114	97148326	381690
29	JapaneseBobtail	JBOB	4993	11	chrD2	10	31.3707	chrD2.115758145	88181885	chrD2.116224236	88565794	383909
29	JapaneseBobtail	JBOB	3952	9	chrC2	11	30.6993	chrC2.54402392	47572233	chrC2.54908551	47966949	394716
29	JapaneseBobtail	JBOB	6272	14	chrE1	9	29.2246	chrUn5.7628641	2736394	chrUn5.8011789	3131163	394769
29	JapaneseBobtail	JBOB	3989	9	chrC2	10	37.3947	chrC2.79200456	65981293	chrC2.79701660	66376345	395052
29	JapaneseBobtail	JBOB	3591	8	chrC1	6	31.3343	chrUn17.4788730	110142581	chrUn19.1323003	110542652	400071
29	JapaneseBobtail	JBOB	4492	10	chrD1	11	32.42	chrUn.46951895	78626296	chrD1.114821642	79027252	400956
29	JapaneseBobtail	JBOB	3697	8	chrC1	10	27.7706	chrC1.179536408	163100354	chrC1.180040201	163505552	405198
29	JapaneseBobtail	JBOB	4432	10	chrD1	10	26.6897	chrD1.75941948	48571081	chrD1.76435652	48988157	417076
29	JapaneseBobtail	JBOB	7292	16	chrE3	12	30.4461	chrE3.60743024	34208302	chrE3.59801690	34625651	417349
29	JapaneseBobtail	JBOB	3696	8	chrC1	15	27.539	chrC1.178981029	162665450	chrC1.179509821	163083369	417919
29	JapaneseBobtail	JBOB	6828	15	chrE2	13	29.1542	chrE2.50412944	42014666	chrE2.50907919	42443967	429301
29	JapaneseBobtail	JBOB	682	2	chrA2	8	31.4734	chrA2.159644898	102217045	chrA2.160175788	102646582	429537
29	JapaneseBobtail	JBOB	6838	15	chrE2	9	40.4483	chrE2.56744852	47050773	chrE2.57263804	47480359	429586
29	JapaneseBobtail	JBOB	2636	6	chrB3	10	55.4576	chrB3.125775935	114643628	chrB3.126264286	115074087	430459
29	JapaneseBobtail	JBOB	3943	9	chrC2	13	33.0095	chrC2.49074419	43068505	chrC2.49561949	43502667	434162
29	JapaneseBobtail	JBOB	3460	8	chrC1	6	28.2658	chrC1.40431548	42676338	chrUn5.9994161	43113411	437073
29	JapaneseBobtail	JBOB	4493	10	chrD1	12	31.8602	chrD1.114984603	79145466	chrD1.124881779	79586119	440653
29	JapaneseBobtail	JBOB	6386	14	chrE1	13	29.3443	chrE1.132767844	62102075	chrUn9.856149	62542845	440770
29	JapaneseBobtail	JBOB	8306	18	chrF2	12	39.4281	chrF2.64023314	57488144	chrUn.40139964	57929402	441258
29	JapaneseBobtail	JBOB	1584	4	chrB1	13	37.7563	chrB1.87483205	70287362	chrB1.87979483	70729714	442352
29	JapaneseBobtail	JBOB	343	1	chrA1	10	31.8629	chrA1.210973448	172871378	chrA1.210406826	173322910	451532
29	JapaneseBobtail	JBOB	741	2	chrA2	13	29.8251	chrA2.196407462	131807992	chrA2.196947308	132263248	455256
29	JapaneseBobtail	JBOB	4110	9	chrC2	11	32.1917	chrC2.137319860	128472914	chrC2.137851164	128929219	456305
29	JapaneseBobtail	JBOB	4024	9	chrC2	12	27.1387	chrC2.95993529	85588573	chrC2.96563459	86045170	456597
29	JapaneseBobtail	JBOB	1637	4	chrB1	14	28.4112	chrB1.117388720	96699864	chrB1.117928419	97162804	462940
29	JapaneseBobtail	JBOB	4994	11	chrD2	13	28.8115	chrD2.116303789	88626545	chrD2.116830167	89090070	463525
29	JapaneseBobtail	JBOB	4459	10	chrD1	13	37.956	chrD1.92497527	62097878	chrD1.93092260	62565508	467630
29	JapaneseBobtail	JBOB	2219	5	chrB2	5	50.1058	chrB2.168684516	147198860	chrB2.169241817	147669806	470946
29	JapaneseBobtail	JBOB	4992	11	chrD2	12	26.6414	chrD2.115040079	87590397	chrD2.115617330	88061483	471086
29	JapaneseBobtail	JBOB	7311	16	chrE3	11	32.8851	chrE3.71301713	43692539	chrB2.32432089	44169082	476543
29	JapaneseBobtail	JBOB	592	2	chrA2	10	38.7256	chrA2.68083782	54459900	chrA2.68640959	54942257	482357
29	JapaneseBobtail	JBOB	3692	8	chrC1	9	27.3493	chrC1.170632835	160589078	chrUn36.3645592	161074036	484958
29	JapaneseBobtail	JBOB	6826	15	chrE2	13	43.959	chrE2.49209840	40987521	chrE2.49777464	41484642	497121
29	JapaneseBobtail	JBOB	2451	6	chrB3	12	35.5649	chrB3.25695180	20076083	chrB3.26302522	20586018	509935
29	JapaneseBobtail	JBOB	6825	15	chrE2	14	38.3319	chrE2.48537782	40437046	chrE2.49176735	40958612	521566
30	LaPerm	PERM	2048	5	chrB2	7	21.5296	chrUn12.6991257	61895386	chrUn12.7240711	62155790	260404
30	LaPerm	PERM	2617	6	chrB3	8	22.7214	chrB3.114439156	105247349	chrB3.114824396	105542053	294704
30	LaPerm	PERM	3504	8	chrC1	11	25.2503	chrC1.74927704	64670140	chrC1.75284030	64974571	304431
30	LaPerm	PERM	176	1	chrA1	7	22.375	chrX.29778804	87393153	chrUn8.76487	87719020	325867
30	LaPerm	PERM	200	1	chrA1	7	45.8105	chrB3.50110517	101448743	chrUn11.3876605	101784187	335444
30	LaPerm	PERM	4035	9	chrC2	9	22.7335	chrC2.101527823	91191071	chrC2.101902022	91530107	339036
30	LaPerm	PERM	18	1	chrA1	14	24.4184	chrA1.10520580	8840260	chrA1.10962936	9202163	361903
30	LaPerm	PERM	5852	13	chrD4	8	25.8292	chrD4.25409586	35571405	chrD4.25843038	35951880	380475
30	LaPerm	PERM	1712	4	chrB1	10	23.0035	chrB1.162079049	134169332	chrB1.162542420	134550812	381480
30	LaPerm	PERM	5857	13	chrD4	14	21.0072	chrD4.28457474	38100092	chrD4.28942382	38483600	383508
30	LaPerm	PERM	1741	4	chrB1	12	41.1619	chrB1.175873818	148719913	chrB1.176368015	149114481	394568
30	LaPerm	PERM	1664	4	chrB1	10	28.2781	chrB1.133372242	110246716	chrB1.133834550	110643883	397167
30	LaPerm	PERM	1693	4	chrB1	14	22.2661	chrB1.150651822	124658988	chrB1.151166585	125058620	399632
30	LaPerm	PERM	3030	7	chrB4	10	24.3036	chrB4.83815665	70779329	chrB4.84290827	71181220	401891
30	LaPerm	PERM	183	1	chrA1	9	21.135	chrA1.123866453	92944508	chrA1.123057612	93357152	412644
30	LaPerm	PERM	1726	4	chrB1	12	22.2493	chrB1.170523978	141178379	chrB1.171048532	141591526	413147
30	LaPerm	PERM	33	1	chrA1	13	26.5649	chrA1.19538413	16051942	chrA1.20064388	16468981	417039
30	LaPerm	PERM	4464	10	chrD1	11	23.875	chrD1.96016875	64640737	chrD1.96554255	65059464	418727
30	LaPerm	PERM	794	2	chrA2	10	23.4118	chrUn16.7904019	158158807	chrUn16.7488554	158577853	419046
30	LaPerm	PERM	2592	6	chrB3	11	21.662	chrB3.99414406	92697732	chrB3.99904666	93117687	419955
30	LaPerm	PERM	8312	18	chrF2	7	23.5336	chrF2.67622340	60496062	chrF2.68136026	60924581	428519
30	LaPerm	PERM	1728	4	chrB1	11	25.0844	Phen_FGF5_356insT.1	142185726	chrB1.172326666	142619147	433421
30	LaPerm	PERM	2101	5	chrB2	15	31.5453	chrB2.108336974	88385665	chrB2.108860110	88827308	441643
30	LaPerm	PERM	1685	4	chrB1	12	26.1698	chrB1.145924785	120659121	chrB1.146430306	121101834	442713
30	LaPerm	PERM	2614	6	chrB3	12	21.3008	chrA1.213989130	103661749	chrB3.113068048	104106115	444366
30	LaPerm	PERM	4523	10	chrD1	13	33.2462	chrD1.131256618	94097504	chrD1.131824659	94544170	446666
30	LaPerm	PERM	6359	14	chrE1	9	20.9706	chrUn9.7848990	48544968	chrUn9.8285727	48992614	447646
30	LaPerm	PERM	1730	4	chrB1	12	35.7535	chrB1.173025862	143198489	chrB1.173558130	143647697	449208
30	LaPerm	PERM	1725	4	chrB1	7	39.5412	chrB1.169933429	140678088	chrB1.170471963	141136450	458362
30	LaPerm	PERM	5310	12	chrD3	11	20.9824	chrD3.3975609	3717802	chrD3.4620255	4176594	458792
30	LaPerm	PERM	641	2	chrA2	11	22.5973	chrA2.131712284	81674212	chrA2.132265941	82135788	461576
30	LaPerm	PERM	1651	4	chrB1	11	23.7833	chrB1.125601353	103726819	chrB1.126164804	104192791	465972
30	LaPerm	PERM	1739	4	chrB1	13	35.5845	chrUn13.17420058	147711208	chrB1.60160082	148178347	467139
30	LaPerm	PERM	1660	4	chrB1	12	33.5886	chrB1.131040990	108245945	chrB1.131573330	108713813	467868
30	LaPerm	PERM	1743	4	chrB1	12	43.8223	chrB1.177057291	149707214	chrB1.177651609	150175085	467871
30	LaPerm	PERM	1738	4	chrB1	11	37.7984	chrUn15.13837032	147227500	chrUn13.17436425	147695688	468188
30	LaPerm	PERM	3705	8	chrC1	10	26.0963	chrC1.184414624	167132262	chrC1.184968886	167600847	468585
30	LaPerm	PERM	1760	4	chrB1	11	21.7976	chrB1.187282821	158131932	chrB1.187850204	158602166	470234
30	LaPerm	PERM	1763	4	chrB1	9	33.8008	chrUn13.16182141	159645748	chrUn13.15728107	160120383	474635
30	LaPerm	PERM	6357	14	chrE1	7	22.2307	chrUn9.6796649	47500303	chrUn9.7278849	47986932	486629
30	LaPerm	PERM	1744	4	chrB1	14	30.7818	chrB1.177678829	150198325	chrB1.178243853	150686693	488368
30	LaPerm	PERM	3592	8	chrC1	9	27.8092	chrUn19.1346718	110567404	chrUn19.1774807	111057791	490387
30	LaPerm	PERM	1742	4	chrB1	13	45.0284	chrB1.176467194	149202210	chrD3.53800525	149693142	490932
30	LaPerm	PERM	201	1	chrA1	12	21.3228	chrUn11.4009627	101934756	chrA1.132223238	102426861	492105
30	LaPerm	PERM	1727	4	chrB1	19	42.9449	chrB1.171100516	141640809	Phen_FGF5_406CtoT.1	142177968	537159
31	Ocicat	OCI	3020	7	chrB4	6	35.6849	chrB4.77841095	65719876	chrB4.78223555	66030434	310558
31	Ocicat	OCI	5793	13	chrD4	7	60.5696	chrUn1.16883439	4058173	chrUn1.16544651	4397421	339248
31	Ocicat	OCI	1534	4	chrB1	8	30.9774	chrB1.57602063	45696585	chrB1.58054816	46048418	351833
31	Ocicat	OCI	464	1	chrA1	15	28.629	chrA1.279259949	233303398	chrA1.279791243	233671087	367689
31	Ocicat	OCI	5792	13	chrD4	9	43.0216	chrUn1.17317102	3623259	chrUn1.16942425	3997278	374019
31	Ocicat	OCI	6824	15	chrE2	11	27.3746	chrE2.47991790	39993592	chrE2.48470601	40381650	388058
31	Ocicat	OCI	4147	9	chrC2	7	29.6255	chrC2.150826089	146937876	chrC2.151316994	147339647	401771
31	Ocicat	OCI	3448	8	chrC1	6	46.4724	chrC1.33206022	36700417	chrC1.33687170	37109042	408625
31	Ocicat	OCI	2476	6	chrB3	13	39.3169	chrB3.40920151	34638731	chrB3.41406214	35052174	413443
31	Ocicat	OCI	4950	11	chrD2	12	28.9135	chrD2.88834143	66524651	chrD2.89339598	66938263	413612
31	Ocicat	OCI	5797	13	chrD4	9	29.2438	chrUn1.14881983	6072679	chrUn1.14444274	6489294	416615
31	Ocicat	OCI	33	1	chrA1	13	31.5546	chrA1.19538413	16051942	chrA1.20064388	16468981	417039
31	Ocicat	OCI	1801	4	chrB1	10	37.7992	chrB1.202248112	178625497	chrUn3.12228224	179050844	425347
31	Ocicat	OCI	691	2	chrA2	10	30.5863	chrA2.165123938	106755923	chrA2.165675740	107184523	428600
31	Ocicat	OCI	636	2	chrA2	8	26.707	chrA2.128728633	79216567	chrA2.129242931	79645620	429053
31	Ocicat	OCI	6375	14	chrE1	8	29.6165	chrE1.125654851	56537522	chrE1.126209449	56968387	430865
31	Ocicat	OCI	148	1	chrA1	9	28.5266	chrA1.86538899	73387366	chrA1.87058949	73818498	431132
31	Ocicat	OCI	1812	4	chrB1	13	36.9625	chrB1.212378414	184115937	chrB1.211808619	184565151	449214
31	Ocicat	OCI	468	1	chrA1	10	34.9381	chrA1.281788185	235269935	chrA1.282374106	235720099	450164
31	Ocicat	OCI	1561	4	chrB1	13	27.7553	chrB1.77969896	59076216	chrB1.78526336	59527032	450816
31	Ocicat	OCI	593	2	chrA2	11	28.5412	chrA2.68691611	54982494	chrA2.69302277	55436280	453786
31	Ocicat	OCI	2229	5	chrB2	9	27.2307	chrB2.175073923	152315526	chrUn1.4628241	152769730	454204
31	Ocicat	OCI	1202	3	chrA3	10	26.771	chrA3.166345034	120965075	chrA3.165716427	121423511	458436
31	Ocicat	OCI	1490	4	chrB1	12	32.6524	chrB1.23815188	21586376	chrB1.24399011	22047242	460866
31	Ocicat	OCI	3140	7	chrB4	9	27.6157	chrUn15.5274888	125753114	chrUn15.5724578	126216184	463070
31	Ocicat	OCI	3167	7	chrB4	11	42.4571	chrB4.157095899	139231468	chrB4.157649618	139694983	463515
31	Ocicat	OCI	647	2	chrA2	10	28.3262	chrUn18.1398984	84676695	chrUn18.1666919	85140457	463762
31	Ocicat	OCI	502	2	chrA2	10	26.9907	chrA2.11801078	9615140	chrA2.12382277	10079964	464824
31	Ocicat	OCI	1551	4	chrB1	13	29.1615	chrB1.71936011	54060077	chrB1.72520885	54529679	469602
31	Ocicat	OCI	1489	4	chrB1	11	35.6528	chrB1.23206773	21098232	chrB1.23790602	21567841	469609
31	Ocicat	OCI	1587	4	chrB1	12	28.2462	chrB1.89235050	71774123	chrB1.89790977	72246505	472382
31	Ocicat	OCI	4434	10	chrD1	14	30.8677	chrD1.77093363	49574199	chrD1.77668656	50048244	474045
31	Ocicat	OCI	1560	4	chrB1	14	29.6396	chrB1.77350757	58555734	chrB1.77913861	59031527	475793
31	Ocicat	OCI	2567	6	chrB3	10	26.8397	chrUn8.6335427	80126939	chrUn8.6787690	80607796	480857
31	Ocicat	OCI	3641	8	chrC1	12	32.891	chrC1.150943374	135067370	chrC1.151515038	135550250	482880
31	Ocicat	OCI	1559	4	chrB1	11	28.62	chrB1.76733214	58049114	chrB1.77318244	58532311	483197
31	Ocicat	OCI	680	2	chrA2	10	46.5194	chrA2.158479039	101222157	chrA2.159017338	101706908	484751
31	Ocicat	OCI	1151	3	chrA3	8	37.7932	chrA3.120692309	95575836	chrA3.121281605	96061214	485378
31	Ocicat	OCI	1487	4	chrB1	12	46.4819	chrB1.21950441	20078934	chrB1.22554242	20566891	487957
31	Ocicat	OCI	4447	10	chrD1	12	27.0701	chrD1.85035049	56097695	chrD1.85640868	56593174	495479
31	Ocicat	OCI	5956	13	chrD4	11	34.0047	chrD4.104935710	87655961	chrD4.105540433	88152900	496939
32	Peterbald	PBALD	2457	6	chrB3	5	34.3456	chrB3.29582511	23220883	chrB3.29869311	23433614	212731
32	Peterbald	PBALD	2617	6	chrB3	8	34.9323	chrB3.114439156	105247349	chrB3.114824396	105542053	294704
32	Peterbald	PBALD	299	1	chrA1	10	37.8421	chrA1.189983122	150914385	chrA1.190354410	151222143	307758
32	Peterbald	PBALD	298	1	chrA1	8	42.2078	chrA1.189440977	150455928	chrA1.189867996	150803395	347467
32	Peterbald	PBALD	7312	16	chrE3	7	52.8171	chrE3.71839177	44183632	chrE3.72201331	44537056	353424
32	Peterbald	PBALD	2459	6	chrB3	12	49.8458	chrB3.30271316	24138267	chrB3.30764865	24512596	374329
32	Peterbald	PBALD	1731	4	chrB1	10	33.309	chrB1.173590106	143676500	chrB1.174075641	144055986	379486
32	Peterbald	PBALD	4031	9	chrC2	11	43.3066	chrUn34.3916309	89073439	chrUn34.3525725	89454300	380861
32	Peterbald	PBALD	2461	6	chrB3	10	56.0032	chrB3.31358892	25090259	chrB3.31865069	25482837	392578
32	Peterbald	PBALD	367	1	chrA1	12	35.6556	chrUn.35397865	184888058	chrA1.223701404	185283868	395810
32	Peterbald	PBALD	2460	6	chrB3	11	37.1083	chrUn.455817	24630402	chrB3.31278177	25026645	396243
32	Peterbald	PBALD	2492	6	chrB3	15	31.4914	chrB3.50755930	42617290	chrB3.51259447	43020071	402781
32	Peterbald	PBALD	7261	16	chrE3	11	34.5688	chrE3.18319678	15408781	chrE3.18820312	15814797	406016
32	Peterbald	PBALD	2462	6	chrB3	8	37.7303	chrB3.32075199	25660795	chrB3.32639771	26074987	414192
32	Peterbald	PBALD	4032	9	chrC2	9	31.3988	chrUn34.3462913	89516406	chrC2.100028180	89931953	415547
32	Peterbald	PBALD	7788	17	chrF1	10	38.6193	chrF1.43741094	39123589	chrF1.44235698	39539458	415869
32	Peterbald	PBALD	1178	3	chrA3	8	56.2987	chrA3.137339392	109034407	chrA3.137867722	109452467	418060
32	Peterbald	PBALD	3001	7	chrB4	8	64.7331	chrB4.66556673	56197820	chrB4.67087190	56630115	432295
32	Peterbald	PBALD	295	1	chrA1	9	34.5203	chrA1.187598368	148939173	chrA1.188111431	149375799	436626
32	Peterbald	PBALD	1678	4	chrB1	14	35.0422	chrE1.67499906	117179674	chrB1.142113366	117625710	446036
32	Peterbald	PBALD	441	1	chrA1	13	34.2508	chrA1.268717785	221844779	chrA1.269260320	222290847	446068
32	Peterbald	PBALD	2234	5	chrB2	8	30.2472	chrUn12.18468900	154827208	chrUn12.18879201	155274670	447462
32	Peterbald	PBALD	1191	3	chrA3	12	30.7578	chrA3.173370778	115502411	chrA3.172802587	115953098	450687
32	Peterbald	PBALD	3709	8	chrC1	13	36.8585	chrC1.186841770	169144076	chrC1.187377956	169598305	454229
32	Peterbald	PBALD	4030	9	chrC2	10	43.8981	chrUn34.4422636	88530940	chrUn34.3988764	88988500	457560
32	Peterbald	PBALD	1661	4	chrB1	9	32.3286	chrB1.131607308	108736686	chrB1.131922501	109203616	466930
32	Peterbald	PBALD	3705	8	chrC1	10	30.1613	chrC1.184414624	167132262	chrC1.184968886	167600847	468585
32	Peterbald	PBALD	2516	6	chrB3	12	31.1689	chrUn30.2659758	54646955	chrB3.69720383	55118841	471886
32	Peterbald	PBALD	3763	8	chrC1	12	41.4686	chrC1.214573070	194533781	chrC1.215135849	195010107	476326
32	Peterbald	PBALD	7311	16	chrE3	11	33.33	chrE3.71301713	43692539	chrB2.32432089	44169082	476543
32	Peterbald	PBALD	3710	8	chrC1	9	54.5399	chrC1.187409582	169621002	chrC1.187983669	170098506	477504
32	Peterbald	PBALD	2071	5	chrB2	8	33.121	chrB2.90131699	73391679	chrB2.90688933	73869758	478079
32	Peterbald	PBALD	3496	8	chrC1	13	34.8226	chrC1.70244253	60659480	chrC1.70789831	61138576	479096
32	Peterbald	PBALD	1603	4	chrB1	10	36.7541	chrUn.46278437	79746405	chrB1.99440493	80227084	480679
32	Peterbald	PBALD	3770	8	chrC1	15	36.8102	chrC1.218883381	198034496	chrC1.219441499	198519472	484976
32	Peterbald	PBALD	4038	9	chrC2	9	42.3994	chrC2.103049650	92534833	chrC2.103625704	93024458	489625
32	Peterbald	PBALD	3538	8	chrC1	13	42.1974	chrC1.95493633	81651134	chrC1.96125538	82142660	491526
32	Peterbald	PBALD	4029	9	chrC2	7	37.1149	chrUn34.4924201	88007475	chrUn34.4450934	88502347	494872
32	Peterbald	PBALD	2579	6	chrB3	11	37.7128	chrUn8.12162275	86082647	chrUn8.12685689	86656882	574235
33	Bombay	BOM	403	1	chrA1	5	27.9288	chrA1.245269482	202902145	chrA1.245492665	203085258	183113
33	Bombay	BOM	481	1	chrA1	5	26.0438	chrUn34.2813958	241805459	chrUn34.3082097	242082672	277213
33	Bombay	BOM	4959	11	chrD2	8	28.3526	chrD2.94433466	71022221	chrD2.94862014	71375578	353357
33	Bombay	BOM	4398	10	chrD1	9	27.2954	chrUn5.2442160	29572140	chrUn5.2074913	29938922	366782
33	Bombay	BOM	4083	9	chrC2	11	24.548	chrC2.129300611	114948600	chrUn.65340344	115332358	383758
33	Bombay	BOM	2461	6	chrB3	10	28.6555	chrB3.31358892	25090259	chrB3.31865069	25482837	392578
33	Bombay	BOM	1095	3	chrA3	6	30.446	chrA3.87013883	67724733	chrA3.87584405	68119299	394566
33	Bombay	BOM	3094	7	chrB4	10	35.879	chrB3.91795516	102829125	chrB3.92272602	103225491	396366
33	Bombay	BOM	5854	13	chrD4	11	35.6117	chrD4.26694788	36628827	chrD4.27184908	37027176	398349
33	Bombay	BOM	3106	7	chrB4	11	24.3982	chrB4.124925187	108835399	chrB4.125398803	109236079	400680
33	Bombay	BOM	2462	6	chrB3	8	24.6796	chrB3.32075199	25660795	chrB3.32639771	26074987	414192
33	Bombay	BOM	1522	4	chrB1	8	32.0639	chrB1.45690304	37605778	chrB1.46190552	38022694	416916
33	Bombay	BOM	33	1	chrA1	13	24.5615	chrA1.19538413	16051942	chrA1.20064388	16468981	417039
33	Bombay	BOM	3078	7	chrB4	10	30.2421	chrB4.112994440	94869982	chrB4.113523862	95292877	422895
33	Bombay	BOM	1527	4	chrB1	9	46.5034	chrB1.53140231	42088810	chrB1.53647736	42514825	426015
33	Bombay	BOM	3149	7	chrB4	10	25.5901	chrB4.144995382	130266655	chrB4.145475831	130695261	428606
33	Bombay	BOM	682	2	chrA2	8	24.8413	chrA2.159644898	102217045	chrA2.160175788	102646582	429537
33	Bombay	BOM	3112	7	chrB4	10	49.5862	chrB4.128471385	111800816	chrB4.128966305	112230650	429834
33	Bombay	BOM	3102	7	chrB4	11	31.1368	chrB4.122544646	106849620	chrB4.123060562	107281968	432348
33	Bombay	BOM	2637	6	chrB3	12	67.3979	chrB3.126325593	115128964	chrB3.126844563	115565843	436879
33	Bombay	BOM	600	2	chrA2	11	28.5628	chrA2.73252270	58770212	chrA2.73829745	59214234	444022
33	Bombay	BOM	3715	8	chrC1	14	28.515	chrC1.190434428	172166533	chrC1.190979838	172611211	444678
33	Bombay	BOM	1812	4	chrB1	13	32.4677	chrB1.212378414	184115937	chrB1.211808619	184565151	449214
33	Bombay	BOM	258	1	chrA1	10	24.0092	chrA1.168026137	130480507	chrA1.168544821	130933355	452848
33	Bombay	BOM	1547	4	chrB1	14	32.2621	chrB1.69433048	52073959	chrB1.70021714	52528724	454765
33	Bombay	BOM	1518	4	chrB1	9	33.3718	chrB1.43146265	35601810	chrB1.43693935	36058357	456547
33	Bombay	BOM	1536	4	chrB1	12	27.642	chrB1.58795359	46620525	chrB1.59346635	47078127	457602
33	Bombay	BOM	3095	7	chrB4	10	29.421	chrB3.92333484	103280082	chrB3.92923594	103740130	460048
33	Bombay	BOM	3444	8	chrC1	12	26.8259	chrB3.86793989	34638905	chrB3.86209927	35101756	462851
33	Bombay	BOM	4994	11	chrD2	13	25.4252	chrD2.116303789	88626545	chrD2.116830167	89090070	463525
33	Bombay	BOM	3118	7	chrB4	14	25.9718	chrB4.132108933	114772642	chrB4.132681852	115236341	463699
33	Bombay	BOM	230	1	chrA1	7	27.5986	chrA1.148575269	116545458	chrA1.149160369	117009729	464271
33	Bombay	BOM	3173	7	chrB4	11	25.2929	chrB4.160968933	142284753	chrB4.161527143	142752147	467394
33	Bombay	BOM	3085	7	chrB4	10	28.1008	chrB1.195228915	98344764	chrB4.117746182	98816613	471849
33	Bombay	BOM	398	1	chrA1	14	24.3385	chrA1.242172088	200373151	chrA1.242762743	200845555	472404
33	Bombay	BOM	4076	9	chrC2	9	39.5365	chrC2.125191366	111463369	chrC2.125759090	111936044	472675
33	Bombay	BOM	4080	9	chrC2	7	27.6703	chrC2.127514081	113414219	chrC2.128075309	113890773	476554
33	Bombay	BOM	5870	13	chrD4	13	24.6943	chrD4.36557070	44595186	chrD4.37131335	45071834	476648
33	Bombay	BOM	3111	7	chrB4	10	25.3803	chrB4.127859902	111268397	chrB4.128398395	111746629	478232
33	Bombay	BOM	6784	15	chrE2	14	32.8022	chrE2.24828075	17939595	chrE2.25480639	18428125	488530
33	Bombay	BOM	5322	12	chrD3	11	25.1431	chrD3.12239904	9706009	chrD3.12866465	10218295	512286
33	Bombay	BOM	3107	7	chrB4	13	30.3272	chrB4.125425905	109270887	chrB4.126062797	109784772	513885
33	Bombay	BOM	2638	6	chrB3	15	31.3804	chrB3.126887955	115596017	chrB3.127538781	116116751	520734
33	Bombay	BOM	1546	4	chrB1	14	24.6297	chrB1.68691597	51485454	chrB1.69367235	52019048	533594
34	Birman1	BIR1	481	1	chrA1	5	50.8762	chrUn34.2813958	241805459	chrUn34.3082097	242082672	277213
34	Birman1	BIR1	1767	4	chrB1	6	38.298	chrUn13.14266848	161635030	chrUn13.13939075	161972716	337686
34	Birman1	BIR1	1510	4	chrB1	9	40.4894	chrB1.36834625	31619935	chrB1.30300162	31970492	350557
34	Birman1	BIR1	1737	4	chrB1	8	42.3638	chrUn15.13194359	146684711	chrUn15.13671455	147055931	371220
34	Birman1	BIR1	3725	8	chrC1	8	49.9917	chrUn36.5001834	177206129	chrUn36.5371856	177597022	390893
34	Birman1	BIR1	1638	4	chrB1	9	42.1225	chrB1.117962876	97192414	chrB1.118431016	97583553	391139
34	Birman1	BIR1	4822	11	chrD2	7	41.8378	chrUn26.6246099	791155	chrUn26.6620291	1187686	396531
34	Birman1	BIR1	2067	5	chrB2	12	40.3542	chrB2.87806971	71431717	chrB2.88292932	71828631	396914
34	Birman1	BIR1	3113	7	chrB4	8	58.934	chrB4.129008616	112257632	chrB4.129502571	112659909	402277
34	Birman1	BIR1	3090	7	chrB4	8	44.6594	chrUn10.437645	100834897	chrUn10.824917	101246663	411766
34	Birman1	BIR1	33	1	chrA1	13	41.7617	chrA1.19538413	16051942	chrA1.20064388	16468981	417039
34	Birman1	BIR1	449	1	chrA1	10	43.3203	chrA1.273435884	225818069	chrA1.273935969	226243353	425284
34	Birman1	BIR1	4874	11	chrD2	13	40.5007	chrD2.25136567	28487272	chrD2.25658655	28915175	427903
34	Birman1	BIR1	4877	11	chrD2	15	41.576	chrD2.26962794	29977978	chrD2.27507433	30406230	428252
34	Birman1	BIR1	3112	7	chrB4	10	41.5844	chrB4.128471385	111800816	chrB4.128966305	112230650	429834
34	Birman1	BIR1	3102	7	chrB4	11	48.3282	chrB4.122544646	106849620	chrB4.123060562	107281968	432348
34	Birman1	BIR1	3088	7	chrB4	8	69.8917	chrB4.118976138	99839758	chrB4.119474816	100274014	434256
34	Birman1	BIR1	3717	8	chrC1	7	47.9728	chrC1.191597260	173122807	chrC1.192091214	173557334	434527
34	Birman1	BIR1	3101	7	chrB4	13	42.7627	chrB4.121960772	106339824	chrB4.122453686	106775400	435576
34	Birman1	BIR1	2637	6	chrB3	12	41.5365	chrB3.126325593	115128964	chrB3.126844563	115565843	436879
34	Birman1	BIR1	1745	4	chrB1	13	43.3472	chrB1.178279259	150712449	chrB1.178796787	151150060	437611
34	Birman1	BIR1	4878	11	chrD2	10	67.2976	chrD2.27577455	30453211	chrD2.28093358	30892140	438929
34	Birman1	BIR1	3076	7	chrB4	13	40.0161	chrB4.111733978	93852823	chrB4.112302225	94299622	446799
34	Birman1	BIR1	1750	4	chrB1	11	47.239	chrB1.181432665	153235503	chrB1.181932343	153684097	448594
34	Birman1	BIR1	4363	10	chrD1	7	40.7613	chrD1.14772377	12150133	chrUn.2274527	12599951	449818
34	Birman1	BIR1	1735	4	chrB1	10	43.5227	chrUn32.741670	145692904	chrUn32.325086	146143379	450475
34	Birman1	BIR1	1659	4	chrB1	15	48.9816	chrB1.130451530	107738974	chrB1.130971426	108193266	454292
34	Birman1	BIR1	3075	7	chrB4	11	50.1343	chrB4.111140707	93354432	chrB4.111684889	93809485	455053
34	Birman1	BIR1	1771	4	chrB1	15	45.1465	chrUn.34727163	163587153	chrB1.192915510	164044778	457625
34	Birman1	BIR1	3114	7	chrB4	10	64.4545	chrB4.129581340	112734053	chrB4.130148992	113193149	459096
34	Birman1	BIR1	3095	7	chrB4	10	53.567	chrB3.92333484	103280082	chrB3.92923594	103740130	460048
34	Birman1	BIR1	3598	8	chrC1	12	53.2379	chrC1.124521074	113688069	chrC1.125112622	114149660	461591
34	Birman1	BIR1	3109	7	chrB4	14	42.8208	chrB4.126667138	110309759	chrB4.127249549	110771350	461591
34	Birman1	BIR1	3571	8	chrC1	15	67.2543	chrUn17.3544798	98228691	chrC1.110641301	98690921	462230
34	Birman1	BIR1	450	1	chrA1	13	54.2136	chrA1.273989910	226290231	chrA1.274545930	226756148	465917
34	Birman1	BIR1	442	1	chrA1	13	38.3343	chrA1.269304491	222326224	chrA1.269862351	222794351	468127
34	Birman1	BIR1	3087	7	chrB4	11	41.0337	chrB4.118400358	99349422	chrB4.118940631	99821049	471627
34	Birman1	BIR1	3105	7	chrB4	12	53.5327	chrB4.124303697	108316861	chrB4.124871069	108792267	475406
34	Birman1	BIR1	3111	7	chrB4	10	44.834	chrB4.127859902	111268397	chrB4.128398395	111746629	478232
34	Birman1	BIR1	443	1	chrA1	16	42.1881	chrA1.269887286	222811306	chrA1.270439503	223290076	478770
34	Birman1	BIR1	1756	4	chrB1	13	46.4808	chrB1.184899240	156160756	chrB1.185525378	156659787	499031
34	Birman1	BIR1	1751	4	chrB1	11	44.5789	chrB1.181943909	153689235	chrB1.182529047	154197510	508275
34	Birman1	BIR1	2638	6	chrB3	15	40.6574	chrB3.126887955	115596017	chrB3.127538781	116116751	520734
34	Birman1	BIR1	3724	8	chrC1	9	43.882	chrUn36.4461604	176642480	chrUn36.4968966	177176062	533582
35	Birman2	BIR2	481	1	chrA1	5	56.7189	chrUn34.2813958	241805459	chrUn34.3082097	242082672	277213
35	Birman2	BIR2	1086	3	chrA3	6	41.9017	chrA3.81370560	63156596	chrA3.79798267	63480313	323717
35	Birman2	BIR2	1737	4	chrB1	8	39.8127	chrUn15.13194359	146684711	chrUn15.13671455	147055931	371220
35	Birman2	BIR2	9	1	chrA1	15	50.1275	chrA1.4634611	4122425	chrA1.5154945	4504170	381745
35	Birman2	BIR2	3962	9	chrC2	9	44.3498	chrUn33.3976199	52501387	chrC2.63273983	52883463	382076
35	Birman2	BIR2	4822	11	chrD2	7	44.8213	chrUn26.6246099	791155	chrUn26.6620291	1187686	396531
35	Birman2	BIR2	2085	5	chrB2	5	53.0348	chrB2.98720435	80469489	chrB2.99156380	80868375	398886
35	Birman2	BIR2	3113	7	chrB4	8	56.922	chrB4.129008616	112257632	chrB4.129502571	112659909	402277
35	Birman2	BIR2	1729	4	chrB1	10	40.0108	chrB1.172464146	142729876	chrB1.172958993	143137260	407384
35	Birman2	BIR2	3090	7	chrB4	8	41.9799	chrUn10.437645	100834897	chrUn10.824917	101246663	411766
35	Birman2	BIR2	33	1	chrA1	13	41.0161	chrA1.19538413	16051942	chrA1.20064388	16468981	417039
35	Birman2	BIR2	1766	4	chrB1	7	38.7403	chrUn13.14781133	161116839	chrUn.66737907	161545630	428791
35	Birman2	BIR2	3112	7	chrB4	10	42.411	chrB4.128471385	111800816	chrB4.128966305	112230650	429834
35	Birman2	BIR2	3102	7	chrB4	11	44.8861	chrB4.122544646	106849620	chrB4.123060562	107281968	432348
35	Birman2	BIR2	3088	7	chrB4	8	61.0759	chrB4.118976138	99839758	chrB4.119474816	100274014	434256
35	Birman2	BIR2	4426	10	chrD1	15	40.9651	chrD1.72462095	45616470	chrD1.72966404	46051563	435093
35	Birman2	BIR2	3535	8	chrC1	10	40.0363	chrC1.93746550	80216637	chrC1.94284657	80651901	435264
35	Birman2	BIR2	1745	4	chrB1	13	41.5954	chrB1.178279259	150712449	chrB1.178796787	151150060	437611
35	Birman2	BIR2	4878	11	chrD2	10	52.9385	chrD2.27577455	30453211	chrD2.28093358	30892140	438929
35	Birman2	BIR2	4424	10	chrD1	13	46.4314	chrD1.71293794	44636088	chrD1.71817027	45084357	448269
35	Birman2	BIR2	1750	4	chrB1	11	47.544	chrB1.181432665	153235503	chrB1.181932343	153684097	448594
35	Birman2	BIR2	4826	11	chrD2	11	51.1635	chrUn26.8272820	2795635	chrUn26.8698255	3244864	449229
35	Birman2	BIR2	468	1	chrA1	10	47.6219	chrA1.281788185	235269935	chrA1.282374106	235720099	450164
35	Birman2	BIR2	1735	4	chrB1	10	42.9809	chrUn32.741670	145692904	chrUn32.325086	146143379	450475
35	Birman2	BIR2	1659	4	chrB1	15	45.681	chrB1.130451530	107738974	chrB1.130971426	108193266	454292
35	Birman2	BIR2	3075	7	chrB4	11	53.4951	chrB4.111140707	93354432	chrB4.111684889	93809485	455053
35	Birman2	BIR2	1771	4	chrB1	15	39.8174	chrUn.34727163	163587153	chrB1.192915510	164044778	457625
35	Birman2	BIR2	3114	7	chrB4	10	62.3712	chrB4.129581340	112734053	chrB4.130148992	113193149	459096
35	Birman2	BIR2	3095	7	chrB4	10	49.1666	chrB3.92333484	103280082	chrB3.92923594	103740130	460048
35	Birman2	BIR2	11	1	chrA1	10	41.6393	chrA1.5937649	5108432	chrA1.6484073	5569926	461494
35	Birman2	BIR2	3571	8	chrC1	15	71.5914	chrUn17.3544798	98228691	chrC1.110641301	98690921	462230
35	Birman2	BIR2	1657	4	chrB1	8	43.0605	chrB1.129107675	106740536	chrB1.129675588	107205812	465276
35	Birman2	BIR2	450	1	chrA1	13	43.446	chrA1.273989910	226290231	chrA1.274545930	226756148	465917
35	Birman2	BIR2	1743	4	chrB1	12	43.186	chrB1.177057291	149707214	chrB1.177651609	150175085	467871
35	Birman2	BIR2	3105	7	chrB4	12	47.7952	chrB4.124303697	108316861	chrB4.124871069	108792267	475406
35	Birman2	BIR2	3111	7	chrB4	10	43.1429	chrB4.127859902	111268397	chrB4.128398395	111746629	478232
35	Birman2	BIR2	3963	9	chrC2	8	50.6676	chrC2.63348584	52967467	chrC2.63942297	53452536	485069
35	Birman2	BIR2	3541	8	chrC1	14	42.6214	chrC1.97378501	83209757	chrC1.97934052	83698328	488571
35	Birman2	BIR2	6	1	chrA1	11	40.2736	chrA1.2740713	2590760	chrA1.3325128	3085356	494596
35	Birman2	BIR2	3961	9	chrC2	10	42.4339	chrUn33.3474716	51966274	chrUn33.3945727	52461268	494994
35	Birman2	BIR2	4070	9	chrC2	9	40.1277	chrUn23.2386168	108437917	chrUn23.1880049	108932967	495050
35	Birman2	BIR2	1756	4	chrB1	13	46.4332	chrB1.184899240	156160756	chrB1.185525378	156659787	499031
35	Birman2	BIR2	1751	4	chrB1	11	49.4057	chrB1.181943909	153689235	chrB1.182529047	154197510	508275
36	KhaoManee	MANEE	2057	5	chrB2	8	30.8826	chrUn12.11337093	66380774	chrUn12.11641442	66703191	322417
36	KhaoManee	MANEE	4348	10	chrD1	8	31.4439	chrE3.60891545	4738251	chrD1.5788148	5090607	352356
36	KhaoManee	MANEE	6821	15	chrE2	5	46.1814	chrE2.46239059	38499610	chrE2.46674805	38865288	365678
36	KhaoManee	MANEE	2459	6	chrB3	12	35.4986	chrB3.30271316	24138267	chrB3.30764865	24512596	374329
36	KhaoManee	MANEE	1712	4	chrB1	10	38.9442	chrB1.162079049	134169332	chrB1.162542420	134550812	381480
36	KhaoManee	MANEE	6824	15	chrE2	11	36.9443	chrE2.47991790	39993592	chrE2.48470601	40381650	388058
36	KhaoManee	MANEE	7804	17	chrF1	8	48.5387	chrUn.26699082	47119933	chrUn38.997263	47509683	389750
36	KhaoManee	MANEE	2461	6	chrB3	10	33.9149	chrB3.31358892	25090259	chrB3.31865069	25482837	392578
36	KhaoManee	MANEE	367	1	chrA1	12	30.2643	chrUn.35397865	184888058	chrA1.223701404	185283868	395810
36	KhaoManee	MANEE	58	1	chrA1	13	32.0074	chrA1.31190535	28384292	chrA1.31688322	28785286	400994
36	KhaoManee	MANEE	8230	18	chrF2	13	34.415	chrF2.20511484	19516292	chrF2.21022172	19919192	402900
36	KhaoManee	MANEE	1662	4	chrB1	10	30.4658	chrB1.131864180	109271331	chrB1.132676357	109676288	404957
36	KhaoManee	MANEE	71	1	chrA1	12	30.223	chrA1.39512085	34881546	chrA1.40013650	35296624	415078
36	KhaoManee	MANEE	33	1	chrA1	13	36.192	chrA1.19538413	16051942	chrA1.20064388	16468981	417039
36	KhaoManee	MANEE	3771	8	chrC1	13	31.7713	chrC1.219527373	198595434	chrC1.220027846	199012905	417471
36	KhaoManee	MANEE	3537	8	chrC1	12	30.6006	chrC1.94950850	81188516	chrC1.95451572	81614085	425569
36	KhaoManee	MANEE	6823	15	chrE2	11	35.0916	chrE2.47409461	39502966	chrE2.47911593	39929123	426157
36	KhaoManee	MANEE	229	1	chrA1	12	32.1422	chrA1.147993178	116068553	chrA1.148511500	116495946	427393
36	KhaoManee	MANEE	4877	11	chrD2	15	32.3015	chrD2.26962794	29977978	chrD2.27507433	30406230	428252
36	KhaoManee	MANEE	60	1	chrA1	8	34.6112	chrA1.32736367	29400625	chrA1.33438772	29829870	429245
36	KhaoManee	MANEE	3088	7	chrB4	8	34.559	chrB4.118976138	99839758	chrB4.119474816	100274014	434256
36	KhaoManee	MANEE	93	1	chrA1	6	34.3403	chrA1.52721082	45867561	chrA1.53253630	46305374	437813
36	KhaoManee	MANEE	6291	14	chrE1	12	29.798	chrE1.10013774	12290279	chrUn5.9185323	12738334	448055
36	KhaoManee	MANEE	2626	6	chrB3	9	30.0903	chrB3.119674750	109630155	chrB3.120206453	110079675	449520
36	KhaoManee	MANEE	468	1	chrA1	10	29.7709	chrA1.281788185	235269935	chrA1.282374106	235720099	450164
36	KhaoManee	MANEE	6295	14	chrE1	10	30.6542	chrE1.39402462	14302715	chrE1.39960597	14754186	451471
36	KhaoManee	MANEE	258	1	chrA1	10	41.8643	chrA1.168026137	130480507	chrA1.168544821	130933355	452848
36	KhaoManee	MANEE	1711	4	chrB1	10	30.5942	chrB1.161488632	133671921	chrB1.162023303	134125706	453785
36	KhaoManee	MANEE	1528	4	chrB1	11	31.4209	chrB1.53739826	42597301	chrB1.54274400	43054159	456858
36	KhaoManee	MANEE	4861	11	chrD2	11	41.3632	chrD2.17038569	21968362	chrD2.17578725	22426854	458492
36	KhaoManee	MANEE	8231	18	chrF2	12	41.758	chrF2.21104394	19987591	chrF2.21663001	20449552	461961
36	KhaoManee	MANEE	2472	6	chrB3	11	32.5157	chrB3.38392909	32576898	chrB3.38953321	33039203	462305
36	KhaoManee	MANEE	230	1	chrA1	7	38.9494	chrA1.148575269	116545458	chrA1.149160369	117009729	464271
36	KhaoManee	MANEE	750	2	chrA2	13	39.1103	chrA2.201715589	136291980	chrA2.202271700	136757175	465195
36	KhaoManee	MANEE	6822	15	chrE2	11	47.5915	chrE2.46775423	38962230	chrE2.47316354	39428010	465780
36	KhaoManee	MANEE	450	1	chrA1	13	35.6141	chrA1.273989910	226290231	chrA1.274545930	226756148	465917
36	KhaoManee	MANEE	2625	6	chrB3	16	30.9766	chrB3.119083526	109144131	chrB3.119645739	109610141	466010
36	KhaoManee	MANEE	1660	4	chrB1	12	29.992	chrB1.131040990	108245945	chrB1.131573330	108713813	467868
36	KhaoManee	MANEE	2612	6	chrB3	12	34.5913	chrB3.111214255	102591572	chrB3.111776781	103061735	470163
36	KhaoManee	MANEE	6268	14	chrE1	10	30.6332	chrUn5.5683154	717718	chrUn5.6133983	1188933	471215
36	KhaoManee	MANEE	1530	4	chrB1	13	35.7703	chrB1.54911060	43591899	chrB1.55508440	44063380	471481
36	KhaoManee	MANEE	3538	8	chrC1	13	38.4193	chrC1.95493633	81651134	chrC1.96125538	82142660	491526
36	KhaoManee	MANEE	2661	6	chrB3	13	42.2023	chrB3.141467627	127196437	chrB3.142057318	127688518	492081
36	KhaoManee	MANEE	1654	4	chrB1	10	36.5325	chrB1.127267163	105195996	chrB1.127873092	105695439	499443
36	KhaoManee	MANEE	6840	15	chrE2	11	30.1637	chrE2.57870775	47986135	chrE2.58498638	48508779	522644
36	KhaoManee	MANEE	3057	7	chrB4	10	32.4144	chrUn8.579406	84169632	chrB4.100812808	84735669	566037
37	Oriental	ORI	481	1	chrA1	5	54.4492	chrUn34.2813958	241805459	chrUn34.3082097	242082672	277213
37	Oriental	ORI	2617	6	chrB3	8	37.4228	chrB3.114439156	105247349	chrB3.114824396	105542053	294704
37	Oriental	ORI	299	1	chrA1	10	46.9461	chrA1.189983122	150914385	chrA1.190354410	151222143	307758
37	Oriental	ORI	2139	5	chrB2	7	37.2346	chrUn12.18123776	107330149	chrUn1.6492564	107642076	311927
37	Oriental	ORI	819	2	chrA2	8	36.2327	chrA2.217730776	170891968	chrA2.218087621	171206409	314441
37	Oriental	ORI	298	1	chrA1	8	39.5341	chrA1.189440977	150455928	chrA1.189867996	150803395	347467
37	Oriental	ORI	7312	16	chrE3	7	50.1469	chrE3.71839177	44183632	chrE3.72201331	44537056	353424
37	Oriental	ORI	2459	6	chrB3	12	39.0293	chrB3.30271316	24138267	chrB3.30764865	24512596	374329
37	Oriental	ORI	2461	6	chrB3	10	55.7126	chrB3.31358892	25090259	chrB3.31865069	25482837	392578
37	Oriental	ORI	7261	16	chrE3	11	38.8166	chrE3.18319678	15408781	chrE3.18820312	15814797	406016
37	Oriental	ORI	2462	6	chrB3	8	42.416	chrB3.32075199	25660795	chrB3.32639771	26074987	414192
37	Oriental	ORI	8244	18	chrF2	11	38.622	chrF2.28913081	26465162	chrF2.29380913	26880585	415423
37	Oriental	ORI	5476	12	chrD3	15	35.4447	chrD3.120868510	89579588	chrUn9.3179414	90000440	420852
37	Oriental	ORI	4529	10	chrD1	5	63.2865	chrUn18.5127984	97056524	chrUn18.4702637	97479739	423215
37	Oriental	ORI	440	1	chrA1	11	39.1107	chrA1.268162635	221341681	chrA1.268635256	221771573	429892
37	Oriental	ORI	4527	10	chrD1	13	49.4644	chrD1.133658963	96075870	chrUn18.5674018	96505853	429983
37	Oriental	ORI	462	1	chrA1	13	35.1121	chrUn34.2339601	232282604	chrUn34.2513555	232714439	431835
37	Oriental	ORI	2672	6	chrB3	9	44.9893	chrB3.148152093	132802678	chrB3.148685667	133234561	431883
37	Oriental	ORI	295	1	chrA1	9	47.2104	chrA1.187598368	148939173	chrA1.188111431	149375799	436626
37	Oriental	ORI	93	1	chrA1	6	35.6683	chrA1.52721082	45867561	chrA1.53253630	46305374	437813
37	Oriental	ORI	3126	7	chrB4	9	52.4465	chrB4.136937469	118774657	chrB4.137520466	119214833	440176
37	Oriental	ORI	4523	10	chrD1	13	45.6901	chrD1.131256618	94097504	chrD1.131824659	94544170	446666
37	Oriental	ORI	468	1	chrA1	10	41.4119	chrA1.281788185	235269935	chrA1.282374106	235720099	450164
37	Oriental	ORI	8204	18	chrF2	7	35.067	chrF2.3967538	6605400	chrF2.4498603	7056021	450621
37	Oriental	ORI	1711	4	chrB1	10	35.7903	chrB1.161488632	133671921	chrB1.162023303	134125706	453785
37	Oriental	ORI	4521	10	chrD1	10	37.5935	chrD1.130088901	93086931	chrD1.130618957	93543136	456205
37	Oriental	ORI	4528	10	chrD1	9	41.473	chrUn18.5644749	96533637	chrUn18.5195691	96991242	457605
37	Oriental	ORI	1202	3	chrA3	10	34.5569	chrA3.166345034	120965075	chrA3.165716427	121423511	458436
37	Oriental	ORI	2472	6	chrB3	11	45.1375	chrB3.38392909	32576898	chrB3.38953321	33039203	462305
37	Oriental	ORI	3140	7	chrB4	9	48.0628	chrUn15.5274888	125753114	chrUn15.5724578	126216184	463070
37	Oriental	ORI	8250	18	chrF2	11	35.0404	chrF2.32535388	29483501	chrF2.33083207	29946672	463171
37	Oriental	ORI	2115	5	chrB2	13	36.5015	chrB2.116653396	95349980	chrB2.117161316	95813472	463492
37	Oriental	ORI	4522	10	chrD1	9	42.1336	chrD1.130664361	93585096	chrD1.131201061	94055891	470795
37	Oriental	ORI	7311	16	chrE3	11	43.9429	chrE3.71301713	43692539	chrB2.32432089	44169082	476543
37	Oriental	ORI	2114	5	chrB2	10	41.2202	chrB2.116066611	94848146	chrB2.116627016	95327701	479555
37	Oriental	ORI	2661	6	chrB3	13	37.6988	chrB3.141467627	127196437	chrB3.142057318	127688518	492081
37	Oriental	ORI	5305	12	chrD3	12	36.747	chrD3.838046	1148041	chrD3.1192895	1643746	495705
37	Oriental	ORI	5306	12	chrD3	13	48.4941	chrD3.1359759	1710959	chrD3.2005364	2214731	503772
37	Oriental	ORI	5322	12	chrD3	11	37.1758	chrD3.12239904	9706009	chrD3.12866465	10218295	512286
37	Oriental	ORI	4491	10	chrD1	13	35.3446	chrD1.113661771	78087342	chrD1.114333077	78622950	535608
37	Oriental	ORI	2579	6	chrB3	11	39.889	chrUn8.12162275	86082647	chrUn8.12685689	86656882	574235
38	Burmese1	BUR1	1083	3	chrA3	6	45.3666	chrA3.79567356	61695093	chrD3.75386462	62014132	319039
38	Burmese1	BUR1	5846	13	chrD4	8	49.9555	chrUn1.9008251	30606560	chrUn1.8740587	30930415	323855
38	Burmese1	BUR1	4411	10	chrD1	8	41.5847	chrD1.63283595	38066350	chrD1.63630256	38390454	324104
38	Burmese1	BUR1	298	1	chrA1	8	44.4839	chrA1.189440977	150455928	chrA1.189867996	150803395	347467
38	Burmese1	BUR1	4014	9	chrC2	9	41.0934	chrUn34.5760940	80588553	chrUn34.5413616	80937027	348474
38	Burmese1	BUR1	6821	15	chrE2	5	48.6266	chrE2.46239059	38499610	chrE2.46674805	38865288	365678
38	Burmese1	BUR1	4398	10	chrD1	9	41.877	chrUn5.2442160	29572140	chrUn5.2074913	29938922	366782
38	Burmese1	BUR1	2459	6	chrB3	12	54.6412	chrB3.30271316	24138267	chrB3.30764865	24512596	374329
38	Burmese1	BUR1	2461	6	chrB3	10	64.0195	chrB3.31358892	25090259	chrB3.31865069	25482837	392578
38	Burmese1	BUR1	2460	6	chrB3	11	48.2902	chrUn.455817	24630402	chrB3.31278177	25026645	396243
38	Burmese1	BUR1	220	1	chrA1	10	43.7217	chrA1.142734019	111617748	chrA1.143272690	112016840	399092
38	Burmese1	BUR1	1218	3	chrA3	9	42.6971	chrA3.156430225	128972876	chrA3.155936886	129372537	399661
38	Burmese1	BUR1	648	2	chrA2	9	41.6578	chrUn.23327184	85169875	chrUn18.2075182	85572228	402353
38	Burmese1	BUR1	1023	3	chrA3	11	43.5247	chrUn24.1836791	29498925	chrUn24.1443433	29901922	402997
38	Burmese1	BUR1	2462	6	chrB3	8	66.032	chrB3.32075199	25660795	chrB3.32639771	26074987	414192
38	Burmese1	BUR1	1527	4	chrB1	9	41.906	chrB1.53140231	42088810	chrB1.53647736	42514825	426015
38	Burmese1	BUR1	229	1	chrA1	12	45.9123	chrA1.147993178	116068553	chrA1.148511500	116495946	427393
38	Burmese1	BUR1	8312	18	chrF2	7	46.7541	chrF2.67622340	60496062	chrF2.68136026	60924581	428519
38	Burmese1	BUR1	691	2	chrA2	10	62.8688	chrA2.165123938	106755923	chrA2.165675740	107184523	428600
38	Burmese1	BUR1	4012	9	chrC2	10	51.6449	chrUn34.6786162	79580463	chrUn34.6353488	80011438	430975
38	Burmese1	BUR1	2003	5	chrB2	13	55.9977	chrB2.45880114	39490461	chrB2.46535300	39928688	438227
38	Burmese1	BUR1	8313	18	chrF2	14	42.4239	chrF2.68179711	60961829	chrF2.68700793	61404685	442856
38	Burmese1	BUR1	258	1	chrA1	10	41.1687	chrA1.168026137	130480507	chrA1.168544821	130933355	452848
38	Burmese1	BUR1	1518	4	chrB1	9	46.5578	chrB1.43146265	35601810	chrB1.43693935	36058357	456547
38	Burmese1	BUR1	1536	4	chrB1	12	42.6178	chrB1.58795359	46620525	chrB1.59346635	47078127	457602
38	Burmese1	BUR1	3095	7	chrB4	10	39.8899	chrB3.92333484	103280082	chrB3.92923594	103740130	460048
38	Burmese1	BUR1	3140	7	chrB4	9	44.4173	chrUn15.5274888	125753114	chrUn15.5724578	126216184	463070
38	Burmese1	BUR1	230	1	chrA1	7	72.5654	chrA1.148575269	116545458	chrA1.149160369	117009729	464271
38	Burmese1	BUR1	6822	15	chrE2	11	40.9379	chrE2.46775423	38962230	chrE2.47316354	39428010	465780
38	Burmese1	BUR1	2625	6	chrB3	16	42.6306	chrB3.119083526	109144131	chrB3.119645739	109610141	466010
38	Burmese1	BUR1	8295	18	chrF2	13	45.9302	chrF2.57381952	51989026	chrF2.57967668	52455600	466574
38	Burmese1	BUR1	4396	10	chrD1	5	46.9264	chrUn5.3546132	28480789	chrUn5.3071136	28947602	466813
38	Burmese1	BUR1	8281	18	chrF2	12	44.663	chrF2.51375782	44983462	chrF2.52052780	45454483	471021
38	Burmese1	BUR1	6845	15	chrE2	16	40.2636	chrE2.60836037	50518125	chrE2.61548344	51001842	483717
38	Burmese1	BUR1	3770	8	chrC1	15	43.2929	chrC1.218883381	198034496	chrC1.219441499	198519472	484976
38	Burmese1	BUR1	5483	12	chrD3	12	43.7746	chrD3.125076743	93057178	chrD3.125683945	93542710	485532
38	Burmese1	BUR1	4420	10	chrD1	14	41.8225	chrD1.68812255	42620820	chrD1.69444340	43111929	491109
38	Burmese1	BUR1	2002	5	chrB2	8	42.4614	chrB2.45270716	38979732	chrB2.45853625	39473130	493398
38	Burmese1	BUR1	698	2	chrA2	14	39.6088	chrD4.46772578	110221070	chrA2.169976019	110719147	498077
38	Burmese1	BUR1	4446	10	chrD1	15	43.3184	chrD1.84351391	55558179	chrD1.84993847	56062182	504003
38	Burmese1	BUR1	2083	5	chrB2	11	39.5476	chrB2.97464196	79386998	chrB2.98067429	79906741	519743
38	Burmese1	BUR1	1732	4	chrB1	15	41.5642	chrB1.174180207	144132058	chrB1.174798455	144660556	528498
39	Burmese2	BUR2	299	1	chrA1	10	45.3844	chrA1.189983122	150914385	chrA1.190354410	151222143	307758
39	Burmese2	BUR2	1083	3	chrA3	6	55.8123	chrA3.79567356	61695093	chrD3.75386462	62014132	319039
39	Burmese2	BUR2	4411	10	chrD1	8	38.7313	chrD1.63283595	38066350	chrD1.63630256	38390454	324104
39	Burmese2	BUR2	2631	6	chrB3	11	40.3912	chrB3.122681257	112135331	chrC1.231442848	112465750	330419
39	Burmese2	BUR2	298	1	chrA1	8	41.9216	chrA1.189440977	150455928	chrA1.189867996	150803395	347467
39	Burmese2	BUR2	6821	15	chrE2	5	64.0192	chrE2.46239059	38499610	chrE2.46674805	38865288	365678
39	Burmese2	BUR2	4398	10	chrD1	9	50.6778	chrUn5.2442160	29572140	chrUn5.2074913	29938922	366782
39	Burmese2	BUR2	2459	6	chrB3	12	56.3264	chrB3.30271316	24138267	chrB3.30764865	24512596	374329
39	Burmese2	BUR2	2461	6	chrB3	10	51.4699	chrB3.31358892	25090259	chrB3.31865069	25482837	392578
39	Burmese2	BUR2	4394	10	chrD1	8	40.5453	chrUn5.4352375	27657873	chrUn5.3979670	28052045	394172
39	Burmese2	BUR2	2460	6	chrB3	11	42.7969	chrUn.455817	24630402	chrB3.31278177	25026645	396243
39	Burmese2	BUR2	4822	11	chrD2	7	38.5421	chrUn26.6246099	791155	chrUn26.6620291	1187686	396531
39	Burmese2	BUR2	1664	4	chrB1	10	38.6531	chrB1.133372242	110246716	chrB1.133834550	110643883	397167
39	Burmese2	BUR2	648	2	chrA2	9	45.2435	chrUn.23327184	85169875	chrUn18.2075182	85572228	402353
39	Burmese2	BUR2	4407	10	chrD1	8	50.4176	chrD1.60902637	36052642	chrD1.61360269	36463827	411185
39	Burmese2	BUR2	2462	6	chrB3	8	53.3847	chrB3.32075199	25660795	chrB3.32639771	26074987	414192
39	Burmese2	BUR2	1527	4	chrB1	9	59.4712	chrB1.53140231	42088810	chrB1.53647736	42514825	426015
39	Burmese2	BUR2	229	1	chrA1	12	42.8857	chrA1.147993178	116068553	chrA1.148511500	116495946	427393
39	Burmese2	BUR2	691	2	chrA2	10	61.9438	chrA2.165123938	106755923	chrA2.165675740	107184523	428600
39	Burmese2	BUR2	4012	9	chrC2	10	43.8392	chrUn34.6786162	79580463	chrUn34.6353488	80011438	430975
39	Burmese2	BUR2	3717	8	chrC1	7	39.7767	chrC1.191597260	173122807	chrC1.192091214	173557334	434527
39	Burmese2	BUR2	2003	5	chrB2	13	49.8693	chrB2.45880114	39490461	chrB2.46535300	39928688	438227
39	Burmese2	BUR2	3735	8	chrC1	11	39.4447	chrC1.197689504	182231360	chrC1.198237032	182682322	450962
39	Burmese2	BUR2	258	1	chrA1	10	47.1709	chrA1.168026137	130480507	chrA1.168544821	130933355	452848
39	Burmese2	BUR2	1547	4	chrB1	14	51.4392	chrB1.69433048	52073959	chrB1.70021714	52528724	454765
39	Burmese2	BUR2	1518	4	chrB1	9	58.4817	chrB1.43146265	35601810	chrB1.43693935	36058357	456547
39	Burmese2	BUR2	1528	4	chrB1	11	41.4444	chrB1.53739826	42597301	chrB1.54274400	43054159	456858
39	Burmese2	BUR2	1536	4	chrB1	12	39.5747	chrB1.58795359	46620525	chrB1.59346635	47078127	457602
39	Burmese2	BUR2	230	1	chrA1	7	62.506	chrA1.148575269	116545458	chrA1.149160369	117009729	464271
39	Burmese2	BUR2	750	2	chrA2	13	42.0585	chrA2.201715589	136291980	chrA2.202271700	136757175	465195
39	Burmese2	BUR2	6822	15	chrE2	11	48.9707	chrE2.46775423	38962230	chrE2.47316354	39428010	465780
39	Burmese2	BUR2	1517	4	chrB1	13	39.0642	chrC1.11363589	35071189	chrB1.43066099	35537570	466381
39	Burmese2	BUR2	4396	10	chrD1	5	48.2727	chrUn5.3546132	28480789	chrUn5.3071136	28947602	466813
39	Burmese2	BUR2	680	2	chrA2	10	50.4376	chrA2.158479039	101222157	chrA2.159017338	101706908	484751
39	Burmese2	BUR2	3770	8	chrC1	15	42.3596	chrC1.218883381	198034496	chrC1.219441499	198519472	484976
39	Burmese2	BUR2	5483	12	chrD3	12	45.9699	chrD3.125076743	93057178	chrD3.125683945	93542710	485532
39	Burmese2	BUR2	4420	10	chrD1	14	40.6803	chrD1.68812255	42620820	chrD1.69444340	43111929	491109
39	Burmese2	BUR2	4399	10	chrD1	8	41.4118	chrUn5.1926558	30096675	chrUn5.1450343	30593913	497238
39	Burmese2	BUR2	698	2	chrA2	14	41.2887	chrD4.46772578	110221070	chrA2.169976019	110719147	498077
39	Burmese2	BUR2	4446	10	chrD1	15	42.092	chrD1.84351391	55558179	chrD1.84993847	56062182	504003
39	Burmese2	BUR2	2083	5	chrB2	11	39.8148	chrB2.97464196	79386998	chrB2.98067429	79906741	519743
40	Korat	KOR	7744	17	chrF1	5	43.4295	chrF1.17476896	17501367	chrF1.17653124	17631789	130422
40	Korat	KOR	4839	11	chrD2	9	31.5902	chrD2.3293279	9405892	chrD2.3625149	9674499	268607
40	Korat	KOR	2005	5	chrB2	8	57.9228	chrB2.47665538	40476990	chrB2.48026552	40775607	298617
40	Korat	KOR	299	1	chrA1	10	32.3178	chrA1.189983122	150914385	chrA1.190354410	151222143	307758
40	Korat	KOR	2970	7	chrB4	7	33.0037	chrB4.47290900	38738984	chrB4.47685820	39070713	331729
40	Korat	KOR	2459	6	chrB3	12	42.9092	chrB3.30271316	24138267	chrB3.30764865	24512596	374329
40	Korat	KOR	4005	9	chrC2	8	30.9972	chrUn33.6289524	74035115	chrUn33.6673675	74423718	388603
40	Korat	KOR	7804	17	chrF1	8	36.9999	chrUn.26699082	47119933	chrUn38.997263	47509683	389750
40	Korat	KOR	2461	6	chrB3	10	44.6274	chrB3.31358892	25090259	chrB3.31865069	25482837	392578
40	Korat	KOR	2460	6	chrB3	11	33.8392	chrUn.455817	24630402	chrB3.31278177	25026645	396243
40	Korat	KOR	2105	5	chrB2	10	48.2896	chrB2.110691742	90383795	chrB2.111147537	90781753	397958
40	Korat	KOR	2589	6	chrB3	7	34.6537	chrB3.97520832	91167197	chrB3.97992589	91572878	405681
40	Korat	KOR	2462	6	chrB3	8	43.7172	chrB3.32075199	25660795	chrB3.32639771	26074987	414192
40	Korat	KOR	4529	10	chrD1	5	38.5999	chrUn18.5127984	97056524	chrUn18.4702637	97479739	423215
40	Korat	KOR	449	1	chrA1	10	40.1045	chrA1.273435884	225818069	chrA1.273935969	226243353	425284
40	Korat	KOR	60	1	chrA1	8	56.0298	chrA1.32736367	29400625	chrA1.33438772	29829870	429245
40	Korat	KOR	6838	15	chrE2	9	32.4522	chrE2.56744852	47050773	chrE2.57263804	47480359	429586
40	Korat	KOR	2636	6	chrB3	10	45.0099	chrB3.125775935	114643628	chrB3.126264286	115074087	430459
40	Korat	KOR	1153	3	chrA3	10	32.7248	chrA3.121845688	96576063	chrA3.122405727	97010132	434069
40	Korat	KOR	2897	7	chrB4	10	38.6052	chrB4.2561354	2146171	chrB4.3151890	2580655	434484
40	Korat	KOR	3717	8	chrC1	7	30.7268	chrC1.191597260	173122807	chrC1.192091214	173557334	434527
40	Korat	KOR	600	2	chrA2	11	31.7105	chrA2.73252270	58770212	chrA2.73829745	59214234	444022
40	Korat	KOR	2660	6	chrB3	12	44.1554	chrB3.140924790	126716616	chrB3.141424231	127162754	446138
40	Korat	KOR	190	1	chrA1	10	43.6966	chrA1.118231163	96433466	chrA1.117712403	96882573	449107
40	Korat	KOR	258	1	chrA1	10	34.9085	chrA1.168026137	130480507	chrA1.168544821	130933355	452848
40	Korat	KOR	8231	18	chrF2	12	44.5677	chrF2.21104394	19987591	chrF2.21663001	20449552	461961
40	Korat	KOR	2917	7	chrB4	9	36.4905	chrB4.15078954	12147426	chrB4.15676864	12611459	464033
40	Korat	KOR	6822	15	chrE2	11	33.2237	chrE2.46775423	38962230	chrE2.47316354	39428010	465780
40	Korat	KOR	3062	7	chrB4	11	39.6451	chrB4.103248037	86739011	chrB4.103820240	87208400	469389
40	Korat	KOR	2635	6	chrB3	12	34.3236	chrB3.125096069	114099060	chrB3.125697004	114572955	473895
40	Korat	KOR	1612	4	chrB1	12	31.72	chrB1.104335039	84233651	chrB1.104908984	84710211	476560
40	Korat	KOR	2114	5	chrB2	10	38.3022	chrB2.116066611	94848146	chrB2.116627016	95327701	479555
40	Korat	KOR	981	3	chrA3	8	31.7395	chrA3.20499789	8423045	chrA3.9539228	8906095	483050
40	Korat	KOR	680	2	chrA2	10	30.7994	chrA2.158479039	101222157	chrA2.159017338	101706908	484751
40	Korat	KOR	4038	9	chrC2	9	34.6598	chrC2.103049650	92534833	chrC2.103625704	93024458	489625
40	Korat	KOR	2661	6	chrB3	13	44.1412	chrB3.141467627	127196437	chrB3.142057318	127688518	492081
40	Korat	KOR	1796	4	chrB1	14	30.6231	chrB1.199210364	176131004	chrB1.199819948	176623111	492107
40	Korat	KOR	6848	15	chrE2	11	34.7204	chrE2.62797694	51996980	chrE2.63387778	52491429	494449
40	Korat	KOR	2184	5	chrB2	11	33.3265	chrB2.147646073	129881097	chrB2.148220201	130383604	502507
40	Korat	KOR	5322	12	chrD3	11	33.0768	chrD3.12239904	9706009	chrD3.12866465	10218295	512286
40	Korat	KOR	3026	7	chrB4	9	31.5903	chrB4.81389943	68728885	chrB4.82008688	69265591	536706
40	Korat	KOR	6760	15	chrE2	7	39.9369	chrUn.71032409	5214805	chrE2.9319482	6415315	1200510
41	Siamese	SIA	290	1	chrA1	9	37.932	chrA1.184724773	146530618	chrA1.185059782	146791757	261139
41	Siamese	SIA	481	1	chrA1	5	45.2937	chrUn34.2813958	241805459	chrUn34.3082097	242082672	277213
41	Siamese	SIA	2617	6	chrB3	8	37.387	chrB3.114439156	105247349	chrB3.114824396	105542053	294704
41	Siamese	SIA	4411	10	chrD1	8	38.9281	chrD1.63283595	38066350	chrD1.63630256	38390454	324104
41	Siamese	SIA	7312	16	chrE3	7	51.8372	chrE3.71839177	44183632	chrE3.72201331	44537056	353424
41	Siamese	SIA	2459	6	chrB3	12	40.8344	chrB3.30271316	24138267	chrB3.30764865	24512596	374329
41	Siamese	SIA	2673	6	chrB3	10	34.2383	chrB3.148836867	133349464	chrB3.149307853	133730278	380814
41	Siamese	SIA	4031	9	chrC2	11	43.0093	chrUn34.3916309	89073439	chrUn34.3525725	89454300	380861
41	Siamese	SIA	2461	6	chrB3	10	57.7035	chrB3.31358892	25090259	chrB3.31865069	25482837	392578
41	Siamese	SIA	648	2	chrA2	9	36.3037	chrUn.23327184	85169875	chrUn18.2075182	85572228	402353
41	Siamese	SIA	7261	16	chrE3	11	41.4987	chrE3.18319678	15408781	chrE3.18820312	15814797	406016
41	Siamese	SIA	2462	6	chrB3	8	48.9118	chrB3.32075199	25660795	chrB3.32639771	26074987	414192
41	Siamese	SIA	8244	18	chrF2	11	34.2244	chrF2.28913081	26465162	chrF2.29380913	26880585	415423
41	Siamese	SIA	4529	10	chrD1	5	63.0646	chrUn18.5127984	97056524	chrUn18.4702637	97479739	423215
41	Siamese	SIA	8312	18	chrF2	7	45.9862	chrF2.67622340	60496062	chrF2.68136026	60924581	428519
41	Siamese	SIA	4527	10	chrD1	13	43.9481	chrD1.133658963	96075870	chrUn18.5674018	96505853	429983
41	Siamese	SIA	2897	7	chrB4	10	34.6631	chrB4.2561354	2146171	chrB4.3151890	2580655	434484
41	Siamese	SIA	4426	10	chrD1	15	37.8376	chrD1.72462095	45616470	chrD1.72966404	46051563	435093
41	Siamese	SIA	295	1	chrA1	9	44.6041	chrA1.187598368	148939173	chrA1.188111431	149375799	436626
41	Siamese	SIA	3126	7	chrB4	9	36.1832	chrB4.136937469	118774657	chrB4.137520466	119214833	440176
41	Siamese	SIA	2060	5	chrB2	10	34.4218	chrUn12.12761751	67863316	chrUn12.13178007	68306569	443253
41	Siamese	SIA	4523	10	chrD1	13	38.6875	chrD1.131256618	94097504	chrD1.131824659	94544170	446666
41	Siamese	SIA	4424	10	chrD1	13	46.3918	chrD1.71293794	44636088	chrD1.71817027	45084357	448269
41	Siamese	SIA	1711	4	chrB1	10	39.3793	chrB1.161488632	133671921	chrB1.162023303	134125706	453785
41	Siamese	SIA	308	1	chrA1	11	34.8402	chrA1.195530778	155411867	chrA1.196085640	155866476	454609
41	Siamese	SIA	309	1	chrA1	12	42.309	chrA1.196120392	155896074	chrA1.196662545	156350841	454767
41	Siamese	SIA	4030	9	chrC2	10	38.1067	chrUn34.4422636	88530940	chrUn34.3988764	88988500	457560
41	Siamese	SIA	4528	10	chrD1	9	41.2148	chrUn18.5644749	96533637	chrUn18.5195691	96991242	457605
41	Siamese	SIA	8231	18	chrF2	12	37.4735	chrF2.21104394	19987591	chrF2.21663001	20449552	461961
41	Siamese	SIA	2472	6	chrB3	11	42.6636	chrB3.38392909	32576898	chrB3.38953321	33039203	462305
41	Siamese	SIA	3140	7	chrB4	9	39.499	chrUn15.5274888	125753114	chrUn15.5724578	126216184	463070
41	Siamese	SIA	8250	18	chrF2	11	37.6953	chrF2.32535388	29483501	chrF2.33083207	29946672	463171
41	Siamese	SIA	7311	16	chrE3	11	46.2777	chrE3.71301713	43692539	chrB2.32432089	44169082	476543
41	Siamese	SIA	1151	3	chrA3	8	45.501	chrA3.120692309	95575836	chrA3.121281605	96061214	485378
41	Siamese	SIA	2661	6	chrB3	13	43.7091	chrB3.141467627	127196437	chrB3.142057318	127688518	492081
41	Siamese	SIA	5305	12	chrD3	12	46.0239	chrD3.838046	1148041	chrD3.1192895	1643746	495705
41	Siamese	SIA	3141	7	chrB4	11	35.4817	chrUn15.5771113	126262505	chrB4.140639723	126764008	501503
41	Siamese	SIA	5306	12	chrD3	13	38.8665	chrD3.1359759	1710959	chrD3.2005364	2214731	503772
41	Siamese	SIA	4041	9	chrC2	12	35.728	chrC2.104711910	93935844	chrC2.105356216	94449329	513485
41	Siamese	SIA	2220	5	chrB2	6	34.5876	chrB2.169291684	147709073	chrB2.170054899	148322414	613341
