# Supplementary material for: Patterns of allele frequency differences among domestic cat breeds assessed by a 63K SNP array
Source: PLoS One. 2021 Feb 25;16(2):e0247092. doi: 10.1371/journal.pone.0247092 (PMC7906347; doi:10.1371/journal.pone.0247092)
Supplement: S3 Table — (XLSX) [file pone.0247092.s007.xlsx]

## Sheet: All_iHS_sig
Breed No	Breed_Name	pop	Window No	CHR	Chr Name	Number of SNPs	Average iHS	Start SNP ID	Start SNP Position	End SNP ID	End SNP Position	Window Size (bp)
1	Persian1	PER1	1969	5	chrB2	5	2.81896	chrB2.23161982	18788112	chrB2.23633053	19018890	230778
1	Persian1	PER1	414	1	chrA1	7	2.05368	chrA1.251938273	208365253	chrA1.252273449	208630085	264832
1	Persian1	PER1	3582	8	chrC1	5	2.26192	chrC1.117372508	103781468	chrC1.117699928	104059865	278397
1	Persian1	PER1	683	2	chrA2	6	2.51655	chrA2.160175788	102646582	chrA2.160529002	102940475	293893
1	Persian1	PER1	1996	5	chrB2	7	2.08418	chrB2.41640651	36036477	chrB2.41993382	36332968	296491
1	Persian1	PER1	612	2	chrA2	8	2.5537	chrA2.114176253	66509389	chrA2.114574723	66836006	326617
1	Persian1	PER1	2079	5	chrB2	8	2.09172	chrB2.95018919	77354785	chrB2.95423265	77690878	336093
1	Persian1	PER1	507	2	chrA2	6	2.33015	chrA2.15139481	11940605	chrA2.15585712	12284687	344082
1	Persian1	PER1	503	2	chrA2	7	1.99784	chrA2.12382277	10079964	chrA2.12802668	10424642	344678
1	Persian1	PER1	2693	6	chrB3	12	2.10113	chrB3.159296728	143154481	chrB3.159831090	143500014	345533
1	Persian1	PER1	2097	5	chrB2	9	2.38703	chrB2.105889517	86317224	chrB2.106343435	86684055	366831
1	Persian1	PER1	1995	5	chrB2	9	2.74581	chrB2.40792220	35360064	chrB2.41244391	35731779	371715
1	Persian1	PER1	1977	5	chrB2	9	2.29402	chrB2.28565484	22805458	chrB2.29019460	23194714	389256
1	Persian1	PER1	1983	5	chrB2	11	2.0351	chrB2.32818688	25829124	chrB2.33321573	26224328	395204
1	Persian1	PER1	1973	5	chrB2	6	2.39618	chrB2.26138957	20818503	chrB2.26611049	21214224	395721
1	Persian1	PER1	1981	5	chrB2	12	2.01915	chrB2.30933490	24769358	chrB2.31562184	25168044	398686
1	Persian1	PER1	2694	6	chrB3	11	2.07078	chrB3.160057543	143687327	chrB3.160554032	144088353	401026
1	Persian1	PER1	425	1	chrA1	10	2.05669	chrA1.259131833	213839760	chrA1.259631462	214242153	402393
1	Persian1	PER1	2077	5	chrB2	9	2.11633	chrB2.93745306	76340754	chrB2.94278023	76755939	415185
1	Persian1	PER1	529	2	chrA2	11	2.38876	chrA2.29043627	22976874	chrA2.29588295	23402606	425732
1	Persian1	PER1	682	2	chrA2	8	2.12119	chrA2.159545531	102151433	chrA2.160093135	102577626	426193
1	Persian1	PER1	611	2	chrA2	6	2.13369	chrUn.53704064	65948182	chrA2.114032131	66376058	427876
1	Persian1	PER1	679	2	chrA2	11	2.55465	chrA2.157817723	100667967	chrA2.158337975	101096648	428681
1	Persian1	PER1	528	2	chrA2	13	2.11619	chrA2.28338999	22430462	chrA2.28909100	22860166	429704
1	Persian1	PER1	642	2	chrA2	7	2.31159	chrA2.132265941	82135788	chrA2.132758670	82571354	435566
1	Persian1	PER1	678	2	chrA2	10	2.00566	chrA2.157205391	100169266	chrA2.157753446	100608592	439326
1	Persian1	PER1	5874	13	chrD4	10	2.03588	chrD4.38911890	46529050	chrD4.39448467	46971361	442311
1	Persian1	PER1	3581	8	chrC1	8	2.25349	chrC1.116337328	103183383	chrC1.116871070	103626682	443299
1	Persian1	PER1	1980	5	chrB2	10	2.21088	chrB2.30368400	24301677	chrB2.30895327	24745203	443526
1	Persian1	PER1	1997	5	chrB2	12	2.30583	chrB2.42105841	36419495	chrB2.42665258	36863276	443781
1	Persian1	PER1	686	2	chrA2	8	2.05191	chrA2.161993806	104152061	chrA2.162521679	104597638	445577
1	Persian1	PER1	406	1	chrA1	10	2.00182	chrA1.247018429	204341758	chrA1.247567102	204793451	451693
1	Persian1	PER1	1974	5	chrB2	11	2.30947	chrB2.26733738	21316913	chrB2.27282049	21775211	458298
1	Persian1	PER1	317	1	chrA1	11	2.17498	chrA1.201032140	159880748	chrA1.201602980	160341576	460828
1	Persian1	PER1	1976	5	chrB2	14	2.65742	chrB2.27950896	22293650	chrB2.28503299	22756106	462456
1	Persian1	PER1	684	2	chrA2	6	2.32097	chrA2.160759175	103127614	chrA2.161326631	103616105	488491
1	Persian1	PER1	1968	5	chrB2	6	2.23454	chrB2.22070345	18276871	chrB2.23114190	18770137	493266
1	Persian1	PER1	1984	5	chrB2	10	2.22155	chrB2.33345412	26246624	chrB2.33896368	26740613	493989
1	Persian1	PER1	5884	13	chrD4	10	2.09334	chrD4.45104551	51536955	chrD4.45732608	52043898	506943
1	Persian1	PER1	2082	5	chrB2	9	2.0789	chrB2.96774257	78808432	chrB2.97401135	79326353	517921
2	Persian2	PER2	1969	5	chrB2	6	2.53425	chrB2.23161982	18788112	chrB2.23633053	19018890	230778
2	Persian2	PER2	409	1	chrA1	7	3.05064	chrA1.249025533	205984211	chrA1.249358899	206271281	287070
2	Persian2	PER2	3694	8	chrC1	6	2.02114	chrC1.177891200	161787671	chrC1.178289801	162108058	320387
2	Persian2	PER2	612	2	chrA2	8	2.14012	chrA2.114176253	66509389	chrA2.114574723	66836006	326617
2	Persian2	PER2	3578	8	chrC1	7	2.04783	chrC1.114534563	101753736	chrC1.114991952	102104412	350676
2	Persian2	PER2	3576	8	chrC1	7	2.079	chrC1.113233407	100712187	chrC1.113676707	101073965	361778
2	Persian2	PER2	3687	8	chrC1	7	2.08444	chrC1.173552809	158140587	chrC1.173099937	158502710	362123
2	Persian2	PER2	1995	5	chrB2	9	3.06266	chrB2.40792220	35360064	chrB2.41244391	35731779	371715
2	Persian2	PER2	404	1	chrA1	6	2.16415	chrA1.245823055	203361849	chrA1.246292752	203740709	378860
2	Persian2	PER2	1998	5	chrB2	5	2.27017	chrB2.42765645	36953974	chrB2.43265435	37336866	382892
2	Persian2	PER2	593	2	chrA2	8	2.07951	chrA2.68549042	54868266	chrA2.69040419	55252366	384100
2	Persian2	PER2	408	1	chrA1	10	2.21679	chrA1.248291576	205389003	chrA1.248755975	205774132	385129
2	Persian2	PER2	8318	18	chrF2	5	2.26594	chrF2.70984615	63277736	chrF2.71443185	63664123	386387
2	Persian2	PER2	1977	5	chrB2	8	2.32138	chrB2.28565484	22805458	chrB2.29019460	23194714	389256
2	Persian2	PER2	422	1	chrA1	8	2.23609	chrA1.257015592	212340684	chrA1.257773047	212734899	394215
2	Persian2	PER2	406	1	chrA1	9	2.40921	chrA1.247018429	204341758	chrA1.247495507	204736749	394991
2	Persian2	PER2	1973	5	chrB2	7	2.06029	chrB2.26138957	20818503	chrB2.26611049	21214224	395721
2	Persian2	PER2	1975	5	chrB2	6	2.14266	chrB2.27416345	21879933	chrB2.27915699	22277663	397730
2	Persian2	PER2	1981	5	chrB2	12	2.13845	chrB2.30933490	24769358	chrB2.31562184	25168044	398686
2	Persian2	PER2	1996	5	chrB2	8	2.37801	chrB2.41513143	35933820	chrB2.41993382	36332968	399148
2	Persian2	PER2	1978	5	chrB2	7	2.38925	chrB2.29235506	23359577	chrB2.29684956	23761754	402177
2	Persian2	PER2	425	1	chrA1	10	2.37646	chrA1.259131833	213839760	chrA1.259631462	214242153	402393
2	Persian2	PER2	1184	3	chrA3	7	1.99186	chrUn17.2824325	111806305	chrUn17.2442377	112222716	416411
2	Persian2	PER2	529	2	chrA2	11	2.11354	chrA2.29043627	22976874	chrA2.29588295	23402606	425732
2	Persian2	PER2	611	2	chrA2	6	2.14911	chrUn.53704064	65948182	chrA2.114032131	66376058	427876
2	Persian2	PER2	3581	8	chrC1	8	2.30305	chrC1.116337328	103183383	chrC1.116871070	103626682	443299
2	Persian2	PER2	1980	5	chrB2	10	2.353	chrB2.30368400	24301677	chrB2.30895327	24745203	443526
2	Persian2	PER2	1997	5	chrB2	12	2.83152	chrB2.42105841	36419495	chrB2.42665258	36863276	443781
2	Persian2	PER2	3577	8	chrC1	11	2.4681	chrC1.113812761	101183050	chrC1.114404458	101642434	459384
2	Persian2	PER2	1976	5	chrB2	15	2.56739	chrB2.27950896	22293650	chrB2.28503299	22756106	462456
2	Persian2	PER2	2000	5	chrB2	10	2.01153	chrB2.43977377	37930085	chrB2.44565004	38392876	462791
2	Persian2	PER2	401	1	chrA1	10	2.0243	chrA1.244008554	201875866	chrA1.244589248	202344764	468898
2	Persian2	PER2	3690	8	chrC1	10	2.12099	chrC1.171748825	159635300	chrC1.171225278	160106019	470719
2	Persian2	PER2	398	1	chrA1	9	2.21978	chrA1.242172088	200373151	chrA1.242762743	200845555	472404
2	Persian2	PER2	3684	8	chrC1	12	2.43036	chrC1.175424835	156593808	chrC1.174811918	157079332	485524
3	BritishShorthair	BSH	4035	9	chrC2	8	2.01858	chrC2.101527823	91191071	chrC2.101844268	91477583	286512
3	BritishShorthair	BSH	5384	12	chrD3	7	1.9334	chrD3.60699433	43249690	chrD3.61079976	43564742	315052
3	BritishShorthair	BSH	1010	3	chrA3	6	1.99063	chrA3.7986659	22705577	chrA3.7235524	23040381	334804
3	BritishShorthair	BSH	4522	10	chrD1	8	1.9363	chrD1.130287557	93265645	chrD1.130694430	93613190	347545
3	BritishShorthair	BSH	4006	9	chrC2	9	1.86497	chrB3.16927243	74577741	chrX.51333436	74928377	350636
3	BritishShorthair	BSH	3977	9	chrC2	9	1.97765	chrC2.71745162	60026115	chrC2.72166313	60391602	365487
3	BritishShorthair	BSH	1937	5	chrB2	10	1.8889	chrUn.14150361	4018977	chrB2.4038714	4389638	370661
3	BritishShorthair	BSH	1995	5	chrB2	9	2.0598	chrB2.40792220	35360064	chrB2.41244391	35731779	371715
3	BritishShorthair	BSH	3961	9	chrC2	6	2.08795	chrUn33.3528205	52024216	chrUn33.3897020	52412438	388222
3	BritishShorthair	BSH	1981	5	chrB2	11	2.10282	chrB2.30933490	24769358	chrB2.31562184	25168044	398686
3	BritishShorthair	BSH	5394	12	chrD3	11	1.91637	chrD3.67517847	48270337	chrD3.67998632	48670325	399988
3	BritishShorthair	BSH	4004	9	chrC2	9	2.07004	chrUn33.5746377	73491346	chrUn33.6140216	73893393	402047
3	BritishShorthair	BSH	5866	13	chrD4	7	1.92886	chrD4.33977315	42530825	chrD4.34520369	42937607	406782
3	BritishShorthair	BSH	2968	7	chrB4	10	1.88737	chrB4.45856513	37566756	chrB4.46361886	37975131	408375
3	BritishShorthair	BSH	3978	9	chrC2	9	1.8946	chrC2.72240096	60468621	chrC2.72738106	60880636	412015
3	BritishShorthair	BSH	1997	5	chrB2	9	2.29816	chrB2.42105841	36419495	chrB2.42632149	36846371	426876
3	BritishShorthair	BSH	2693	6	chrB3	13	1.88454	chrB3.159296728	143154481	chrB3.159939923	143588213	433732
3	BritishShorthair	BSH	5865	13	chrD4	9	2.67262	chrD4.33354704	42022213	chrD4.33894820	42464596	442383
3	BritishShorthair	BSH	1985	5	chrB2	9	1.88177	chrB2.33941695	26781750	chrB2.34482160	27224436	442686
3	BritishShorthair	BSH	1980	5	chrB2	10	2.06957	chrB2.30368400	24301677	chrB2.30895327	24745203	443526
3	BritishShorthair	BSH	4003	9	chrC2	9	2.16446	chrUn33.5231304	72971299	chrUn33.5672587	73417272	445973
3	BritishShorthair	BSH	1660	4	chrB1	10	2.11051	chrB1.130971426	108193266	chrB1.131471807	108640438	447172
3	BritishShorthair	BSH	1018	3	chrA3	8	1.93926	chrA3.2687467	26707849	chrA3.2115166	27158153	450304
3	BritishShorthair	BSH	5860	13	chrD4	10	1.90279	chrD4.30197164	39518578	chrD4.30808782	39970316	451738
3	BritishShorthair	BSH	5862	13	chrD4	12	2.03394	chrD4.31445499	40471596	chrD4.32031502	40930979	459383
3	BritishShorthair	BSH	1976	5	chrB2	10	1.91769	chrB2.27950896	22293650	chrB2.28503299	22756106	462456
3	BritishShorthair	BSH	1021	3	chrA3	9	1.99242	chrA3.723158	28211089	chrA3.154213	28678150	467061
3	BritishShorthair	BSH	5842	13	chrD4	6	1.88127	chrUn1.11045233	28529626	chrUn1.10613348	28997710	468084
3	BritishShorthair	BSH	2700	6	chrB3	14	1.96693	chrB3.163905716	146631232	chrB3.165610547	147109820	478588
3	BritishShorthair	BSH	3595	8	chrC1	10	2.07503	chrC1.122639408	112139953	chrC1.123222330	112621586	481633
3	BritishShorthair	BSH	3963	9	chrC2	8	1.93045	chrC2.63348584	52967467	chrC2.63942297	53452536	485069
3	BritishShorthair	BSH	640	2	chrA2	12	1.97154	chrA2.130969791	81065968	chrA2.131573146	81553466	487498
3	BritishShorthair	BSH	1938	5	chrB2	12	1.8459	chrB2.4109667	4471397	chrUn.57638737	4972783	501386
3	BritishShorthair	BSH	5864	13	chrD4	9	2.79463	chrD4.32699366	41476754	chrUn.35007131	41979430	502676
3	BritishShorthair	BSH	3967	9	chrC2	13	2.01428	chrC2.65748845	54952950	chrC2.66367998	55456524	503574
3	BritishShorthair	BSH	2006	5	chrB2	10	1.89272	chrB2.48200967	40909351	chrB2.48890158	41422951	513600
3	BritishShorthair	BSH	4520	10	chrD1	12	1.9905	chrD1.129037538	92226671	chrD1.129676757	92747864	521193
3	BritishShorthair	BSH	1999	5	chrB2	9	2.12796	chrB2.43305411	37367412	chrB2.43950643	37920809	553397
4	SelkirkRex	SREX	3593	8	chrC1	9	1.92507	chrUn19.1844384	111105226	chrC1.122158685	111374223	268997
4	SelkirkRex	SREX	3582	8	chrC1	5	2.35232	chrC1.117372508	103781468	chrC1.117699928	104059865	278397
4	SelkirkRex	SREX	415	1	chrA1	8	1.84997	chrA1.252473432	208791385	chrA1.252806523	209072925	281540
4	SelkirkRex	SREX	6828	15	chrE2	5	2.44664	chrE2.50319070	41931036	chrE2.50680904	42249740	318704
4	SelkirkRex	SREX	4882	11	chrD2	6	2.21967	chrD2.30080828	32519331	chrD2.30503598	32841787	322456
4	SelkirkRex	SREX	4880	11	chrD2	8	2.12671	chrD2.28715980	31408577	chrD2.29120110	31743352	334775
4	SelkirkRex	SREX	3597	8	chrC1	8	1.86732	chrC1.123920943	113205614	chrC1.124364347	113559039	353425
4	SelkirkRex	SREX	6333	14	chrE1	12	1.94806	chrE1.63243968	35353070	chrE1.63707605	35711397	358327
4	SelkirkRex	SREX	3576	8	chrC1	10	1.88792	chrC1.113233407	100712187	chrC1.113676707	101073965	361778
4	SelkirkRex	SREX	3588	8	chrC1	5	1.82915	chrC1.121011751	106740746	chrC1.121471071	107103751	363005
4	SelkirkRex	SREX	8239	18	chrF2	16	2.02874	chrF2.25684469	23771132	chrF2.26152732	24146547	375415
4	SelkirkRex	SREX	1977	5	chrB2	9	1.83419	chrB2.28565484	22805458	chrB2.29019460	23194714	389256
4	SelkirkRex	SREX	1973	5	chrB2	6	2.0077	chrB2.26138957	20818503	chrB2.26611049	21214224	395721
4	SelkirkRex	SREX	8316	18	chrF2	10	2.00835	chrF2.69754441	62284400	chrF2.70257628	62681104	396704
4	SelkirkRex	SREX	8317	18	chrF2	8	1.95404	chrF2.70425307	62823250	chrF2.70921645	63231710	408460
4	SelkirkRex	SREX	3578	8	chrC1	8	2.31135	chrC1.114534563	101753736	chrC1.115067391	102168381	414645
4	SelkirkRex	SREX	6827	15	chrE2	7	3.10918	chrE2.49638513	41350848	chrE2.50118928	41766394	415546
4	SelkirkRex	SREX	4878	11	chrD2	7	2.55766	chrD2.27465134	30370586	chrD2.27984158	30798321	427735
4	SelkirkRex	SREX	8243	18	chrF2	9	1.84303	chrF2.28119908	25792832	chrD2.29322701	26227290	434458
4	SelkirkRex	SREX	3581	8	chrC1	7	2.61378	chrC1.116337328	103183383	chrC1.116871070	103626682	443299
4	SelkirkRex	SREX	1980	5	chrB2	10	1.89419	chrB2.30368400	24301677	chrB2.30895327	24745203	443526
4	SelkirkRex	SREX	8241	18	chrF2	10	1.87097	chrF2.26919315	24794185	chrF2.27443357	25238272	444087
4	SelkirkRex	SREX	3385	8	chrC1	11	1.85438	chrC1.6383281	4977800	chrC1.6973381	5428422	450622
4	SelkirkRex	SREX	296	1	chrA1	10	1.94254	chrA1.188151309	149412020	chrA1.188703524	149864461	452441
4	SelkirkRex	SREX	4941	11	chrD2	14	2.05529	chrD2.82994894	61953126	chrD2.83560490	62405690	452564
4	SelkirkRex	SREX	361	1	chrA1	13	2.23031	chrA1.219592258	181863330	chrA1.220134782	182316328	452998
4	SelkirkRex	SREX	3577	8	chrC1	12	2.05312	chrC1.113812761	101183050	chrC1.114404458	101642434	459384
4	SelkirkRex	SREX	8238	18	chrF2	12	1.94843	chrF2.25064397	23277557	chrF2.25655443	23745190	467633
4	SelkirkRex	SREX	6824	15	chrE2	5	3.7456	chrE2.47751026	39789339	chrE2.48326666	40257356	468017
4	SelkirkRex	SREX	4877	11	chrD2	12	1.94758	chrD2.26843850	29887392	chrUn.24332234	30364433	477041
4	SelkirkRex	SREX	3595	8	chrC1	13	2.18292	chrC1.122639408	112139953	chrC1.123222330	112621586	481633
4	SelkirkRex	SREX	3050	7	chrB4	15	1.95628	chrB4.96379515	80561700	Phen_KRT71_Sphynx.3	81048729	487029
4	SelkirkRex	SREX	4389	10	chrD1	16	1.85953	chrD1.30507379	24787912	chrD1.31132803	25280337	492425
4	SelkirkRex	SREX	1699	4	chrB1	13	1.94451	chrB1.154167071	127581625	chrB1.154744689	128082293	500668
4	SelkirkRex	SREX	3594	8	chrC1	8	1.96192	chrC1.121935773	111602737	chrC1.122615469	112112832	510095
4	SelkirkRex	SREX	7715	17	chrF1	7	2.05411	chrUn7.1005670	3006561	chrUn7.282954	3530686	524125
4	SelkirkRex	SREX	1970	5	chrB2	10	1.83563	chrB2.23833369	19116112	chrB2.24904322	19783028	666916
5	ScottishFold1	SFOLD1	1969	5	chrB2	7	1.97391	chrB2.23161982	18788112	chrB2.23633053	19018890	230778
5	ScottishFold1	SFOLD1	2465	6	chrB3	5	2.27134	chrUn3.10865215	27069328	chrUn3.10616163	27331754	262426
5	ScottishFold1	SFOLD1	3597	8	chrC1	6	2.26689	chrC1.124071662	113328091	chrC1.124411467	113591684	263593
5	ScottishFold1	SFOLD1	1180	3	chrA3	6	2.17535	chrA3.138465228	109955958	chrA3.138804013	110223981	268023
5	ScottishFold1	SFOLD1	3593	8	chrC1	8	2.07023	chrUn19.1844384	111105226	chrC1.122158685	111374223	268997
5	ScottishFold1	SFOLD1	1181	3	chrA3	8	2.15728	chrA3.139132956	110487369	chrA3.139491663	110778278	290909
5	ScottishFold1	SFOLD1	3539	8	chrC1	5	2.26756	chrC1.96326512	82314306	chrC1.96697921	82611487	297181
5	ScottishFold1	SFOLD1	2615	6	chrB3	8	1.9258	chrB3.112998523	104048279	chrB3.113395070	104357863	309584
5	ScottishFold1	SFOLD1	6823	15	chrE2	7	1.89576	chrE2.47242186	39363112	chrE2.47639878	39700502	337390
5	ScottishFold1	SFOLD1	6830	15	chrE2	7	2.73261	chrE2.51493375	42922376	chrE2.51930386	43264176	341800
5	ScottishFold1	SFOLD1	6831	15	chrE2	7	2.43949	chrE2.51974396	43294352	chrE2.52395740	43650052	355700
5	ScottishFold1	SFOLD1	2692	6	chrB3	9	1.91086	chrB3.158439832	142611102	chrB3.158947383	142985585	374483
5	ScottishFold1	SFOLD1	2467	6	chrB3	5	1.99488	chrUn3.10061480	27906596	chrUn3.9825866	28291955	385359
5	ScottishFold1	SFOLD1	6827	15	chrE2	8	4.03761	chrE2.49638513	41350848	chrE2.50081438	41738584	387736
5	ScottishFold1	SFOLD1	1182	3	chrA3	10	2.10258	chrA3.139588377	110855677	chrA3.140072559	111249593	393916
5	ScottishFold1	SFOLD1	691	2	chrA2	9	2.10948	chrA2.165024393	106685662	chrA2.165561840	107085469	399807
5	ScottishFold1	SFOLD1	6822	15	chrE2	6	2.48767	chrE2.46674805	38865288	chrE2.47139772	39271003	405715
5	ScottishFold1	SFOLD1	582	2	chrA2	9	2.08147	chrA2.61921246	49406744	chrA2.62415286	49818512	411768
5	ScottishFold1	SFOLD1	580	2	chrA2	6	2.14575	chrA2.60742728	48401187	chrA2.61237273	48815871	414684
5	ScottishFold1	SFOLD1	6826	15	chrE2	7	2.96194	chrE2.48974288	40795837	chrUn.43198201	41212243	416406
5	ScottishFold1	SFOLD1	6828	15	chrE2	10	2.92504	chrE2.50203786	41833192	chrE2.50680904	42249740	416548
5	ScottishFold1	SFOLD1	3582	8	chrC1	9	2.66332	chrC1.116928656	103669183	chrC1.117745873	104094134	424951
5	ScottishFold1	SFOLD1	3691	8	chrC1	9	2.03433	chrC1.171198364	160121796	chrC1.170685640	160547578	425782
5	ScottishFold1	SFOLD1	3689	8	chrC1	8	2.24542	chrC1.172401669	159089369	chrC1.171888305	159515207	425838
5	ScottishFold1	SFOLD1	1183	3	chrA3	7	1.94696	chrA3.140139602	111301506	chrUn17.2890623	111741570	440064
5	ScottishFold1	SFOLD1	3581	8	chrC1	9	2.77298	chrC1.116337328	103183383	chrC1.116871070	103626682	443299
5	ScottishFold1	SFOLD1	1980	5	chrB2	11	1.99457	chrB2.30368400	24301677	chrB2.30895327	24745203	443526
5	ScottishFold1	SFOLD1	1184	3	chrA3	8	1.87677	chrUn17.2824325	111806305	chrUn17.2405589	112259499	453194
5	ScottishFold1	SFOLD1	6817	15	chrE2	12	2.24878	chrE2.43474083	36292300	chrE2.44048558	36747164	454864
5	ScottishFold1	SFOLD1	697	2	chrA2	10	1.8993	chrA2.168711196	109638237	chrA2.169272695	110098130	459893
5	ScottishFold1	SFOLD1	6816	15	chrE2	14	2.41933	chrE2.42880551	35796928	chrE2.43446515	36264130	467202
5	ScottishFold1	SFOLD1	6825	15	chrE2	6	2.81767	chrE2.48370775	40297964	chrE2.48935543	40765383	467419
5	ScottishFold1	SFOLD1	6834	15	chrE2	5	1.97945	chrE2.53898702	44822999	chrE2.54483351	45291119	468120
5	ScottishFold1	SFOLD1	3595	8	chrC1	14	2.56314	chrC1.122639408	112139953	chrC1.123222330	112621586	481633
5	ScottishFold1	SFOLD1	3583	8	chrC1	9	1.99463	chrC1.117808975	104137430	chrC1.118419431	104620338	482908
5	ScottishFold1	SFOLD1	6818	15	chrE2	10	2.07744	chrE2.44118744	36809480	chrE2.44710604	37294417	484937
5	ScottishFold1	SFOLD1	2611	6	chrB3	10	1.91592	chrB3.110504918	101976004	chrB3.111057295	102464668	488664
5	ScottishFold1	SFOLD1	1968	5	chrB2	10	2.06715	chrB2.22070345	18276871	chrB2.23114190	18770137	493266
5	ScottishFold1	SFOLD1	6832	15	chrE2	8	2.15447	chrE2.52497062	43735618	chrE2.53093018	44231105	495487
5	ScottishFold1	SFOLD1	3594	8	chrC1	9	1.91825	chrC1.121935773	111602737	chrC1.122615469	112112832	510095
6	ScottishFold2	SFOLD2	1969	5	chrB2	7	2.3385	chrB2.23161982	18788112	chrB2.23633053	19018890	230778
6	ScottishFold2	SFOLD2	441	1	chrA1	9	2.63901	chrA1.268717785	221844779	chrA1.269092675	222142096	297317
6	ScottishFold2	SFOLD2	6828	15	chrE2	7	1.94565	chrE2.50319070	41931036	chrE2.50680904	42249740	318704
6	ScottishFold2	SFOLD2	6835	15	chrE2	7	1.89582	chrE2.54509939	45317575	chrE2.54973099	45655783	338208
6	ScottishFold2	SFOLD2	6830	15	chrE2	5	1.82059	chrE2.51493375	42922376	chrE2.51930386	43264176	341800
6	ScottishFold2	SFOLD2	2599	6	chrB3	9	1.85043	chrB3.103329819	95977522	chrB3.103720913	96320599	343077
6	ScottishFold2	SFOLD2	6831	15	chrE2	7	2.20377	chrE2.51974396	43294352	chrE2.52395740	43650052	355700
6	ScottishFold2	SFOLD2	587	2	chrA2	11	1.83223	chrA2.64973946	51957004	chrA2.65438945	52322245	365241
6	ScottishFold2	SFOLD2	582	2	chrA2	8	2.38825	chrA2.61921246	49406744	chrA2.62364330	49776721	369977
6	ScottishFold2	SFOLD2	1995	5	chrB2	9	1.96529	chrB2.40792220	35360064	chrB2.41244391	35731779	371715
6	ScottishFold2	SFOLD2	422	1	chrA1	8	1.83254	chrA1.257015592	212340684	chrA1.257773047	212734899	394215
6	ScottishFold2	SFOLD2	1973	5	chrB2	7	1.91263	chrB2.26138957	20818503	chrB2.26611049	21214224	395721
6	ScottishFold2	SFOLD2	1975	5	chrB2	7	2.24476	chrB2.27416345	21879933	chrB2.27915699	22277663	397730
6	ScottishFold2	SFOLD2	1981	5	chrB2	13	1.8161	chrB2.30933490	24769358	chrB2.31562184	25168044	398686
6	ScottishFold2	SFOLD2	691	2	chrA2	7	1.99008	chrA2.165024393	106685662	chrA2.165561840	107085469	399807
6	ScottishFold2	SFOLD2	6822	15	chrE2	7	1.91552	chrE2.46674805	38865288	chrE2.47139772	39271003	405715
6	ScottishFold2	SFOLD2	6827	15	chrE2	9	2.55271	chrE2.49638513	41350848	chrE2.50118928	41766394	415546
6	ScottishFold2	SFOLD2	440	1	chrA1	8	2.34608	chrA1.268162635	221341681	chrA1.268635256	221771573	429892
6	ScottishFold2	SFOLD2	581	2	chrA2	9	2.14241	chrA2.61310570	48879213	chrA2.61819831	49310548	431335
6	ScottishFold2	SFOLD2	3894	9	chrC2	10	1.90682	chrC2.22923093	18617725	chrC2.23457934	19049744	432019
6	ScottishFold2	SFOLD2	1972	5	chrB2	7	2.07837	chrB2.25527642	20298613	chrB2.26036181	20732092	433479
6	ScottishFold2	SFOLD2	2620	6	chrB3	10	1.82385	chrA1.256613316	106506568	chrB3.116335902	106946246	439678
6	ScottishFold2	SFOLD2	1997	5	chrB2	12	1.99904	chrB2.42105841	36419495	chrB2.42665258	36863276	443781
6	ScottishFold2	SFOLD2	1660	4	chrB1	11	1.99059	chrB1.130971426	108193266	chrB1.131471807	108640438	447172
6	ScottishFold2	SFOLD2	406	1	chrA1	10	1.84989	chrA1.247018429	204341758	chrA1.247567102	204793451	451693
6	ScottishFold2	SFOLD2	296	1	chrA1	9	1.81693	chrA1.188151309	149412020	chrA1.188703524	149864461	452441
6	ScottishFold2	SFOLD2	3492	8	chrC1	10	1.9425	chrC1.67769224	58620347	chrC1.68332140	59077020	456673
6	ScottishFold2	SFOLD2	697	2	chrA2	8	2.21853	chrA2.168711196	109638237	chrA2.169272695	110098130	459893
6	ScottishFold2	SFOLD2	696	2	chrA2	12	2.23332	chrA2.168158758	109157842	chrA2.168692886	109619156	461314
6	ScottishFold2	SFOLD2	2600	6	chrB3	9	1.88286	chrB3.103887075	96460141	chrB3.104425504	96921819	461678
6	ScottishFold2	SFOLD2	583	2	chrA2	12	2.36134	chrA2.62461845	49860804	chrA2.63041343	50339455	478651
6	ScottishFold2	SFOLD2	2582	6	chrB3	11	2.03327	chrUn8.13469289	87467003	chrUn8.13946103	87948238	481235
6	ScottishFold2	SFOLD2	3895	9	chrC2	15	2.07402	chrC2.23524868	19105333	chrC2.24115408	19589996	484663
6	ScottishFold2	SFOLD2	4460	10	chrD1	12	2.02309	chrD1.92734174	62273691	chrD1.93441125	62763454	489763
6	ScottishFold2	SFOLD2	3902	9	chrC2	10	1.84662	chrC2.27830137	22560934	chrC2.28407752	23052178	491244
6	ScottishFold2	SFOLD2	1984	5	chrB2	10	1.97738	chrB2.33345412	26246624	chrB2.33896368	26740613	493989
6	ScottishFold2	SFOLD2	1991	5	chrB2	15	2.08805	chrB2.38200310	32789462	chrB2.38971993	33290634	501172
7	MaineCoon	MCOON	379	1	chrA1	7	1.97693	chrA1.230454649	190833956	chrA1.230695283	191039976	206020
7	MaineCoon	MCOON	3707	8	chrC1	5	1.95436	chrC1.185826647	168302627	chrC1.186177563	168583527	280900
7	MaineCoon	MCOON	376	1	chrA1	7	2.17304	chrA1.228781075	189437961	chrA1.229088194	189724967	287006
7	MaineCoon	MCOON	8234	18	chrF2	9	1.91029	chrF2.22821479	21447963	chrF2.23203932	21767014	319051
7	MaineCoon	MCOON	4068	9	chrC2	6	1.96062	chrC2.120761815	107464242	chrC2.121154734	107784352	320110
7	MaineCoon	MCOON	411	1	chrA1	9	2.09685	chrA1.250066147	206854855	chrA1.250476591	207179620	324765
7	MaineCoon	MCOON	418	1	chrA1	12	2.10084	chrA1.254348164	210374617	chrA1.254749717	210702128	327511
7	MaineCoon	MCOON	8224	18	chrF2	11	2.08551	chrF2.16659699	16388767	chrF2.17135438	16735364	346597
7	MaineCoon	MCOON	424	1	chrA1	8	1.96066	chrA1.258507105	213334635	chrA1.258973645	213709537	374902
7	MaineCoon	MCOON	8225	18	chrF2	10	1.99531	chrF2.17331938	16891049	chrF2.17779497	17266740	375691
7	MaineCoon	MCOON	3703	8	chrC1	9	1.96928	chrC1.183219923	166151912	chrC1.183682410	166528738	376826
7	MaineCoon	MCOON	3711	8	chrC1	8	2.12859	chrC1.187983669	170098506	chrUn.23253973	170498294	399788
7	MaineCoon	MCOON	3124	7	chrB4	9	2.11684	chrB4.135538678	117579504	chrB4.136019792	117980566	401062
7	MaineCoon	MCOON	425	1	chrA1	9	1.9815	chrA1.259131833	213839760	chrA1.259631462	214242153	402393
7	MaineCoon	MCOON	6822	15	chrE2	6	2.41172	chrE2.46674805	38865288	chrE2.47139772	39271003	405715
7	MaineCoon	MCOON	3709	8	chrC1	9	2.24304	chrC1.186882366	169185745	chrC1.187377956	169598305	412560
7	MaineCoon	MCOON	3125	7	chrB4	11	2.20812	chrB4.136121448	118068951	chrB4.136608238	118488117	419166
7	MaineCoon	MCOON	3712	8	chrC1	10	2.23973	chrC1.188620321	170651209	chrC1.189115100	171071748	420539
7	MaineCoon	MCOON	8349	18	chrF2	10	2.48877	chrF2.90407769	78771281	chrF2.90955265	79193609	422328
7	MaineCoon	MCOON	3706	8	chrC1	10	2.35808	chrC1.185020878	167627761	chrC1.185535142	168052700	424939
7	MaineCoon	MCOON	528	2	chrA2	12	2.03967	chrA2.28338999	22430462	chrA2.28909100	22860166	429704
7	MaineCoon	MCOON	8347	18	chrF2	7	2.21752	chrF2.89196021	77810154	chrF2.89725793	78242911	432757
7	MaineCoon	MCOON	378	1	chrA1	10	2.60361	chrA1.229829805	190345020	chrA1.230386451	190778936	433916
7	MaineCoon	MCOON	3717	8	chrC1	6	2.57427	chrC1.191597260	173122807	chrC1.192091214	173557334	434527
7	MaineCoon	MCOON	4027	9	chrC2	6	2.19446	chrC2.97796972	87068317	chrC2.98331292	87504340	436023
7	MaineCoon	MCOON	3705	8	chrC1	9	2.39321	chrC1.184445626	167163660	chrC1.184968886	167600847	437187
7	MaineCoon	MCOON	8235	18	chrF2	11	2.42261	chrF2.23295154	21840145	chrF2.23843750	22281196	441051
7	MaineCoon	MCOON	8222	18	chrF2	8	2.63858	chrF2.15263317	15351701	chrF2.15835987	15793446	441745
7	MaineCoon	MCOON	3713	8	chrC1	7	2.30056	chrC1.189253010	171175645	chrUn.74070531	171622462	446817
7	MaineCoon	MCOON	3121	7	chrB4	7	1.92374	chrB4.133707548	116076970	chrB4.134245025	116526354	449384
7	MaineCoon	MCOON	363	1	chrA1	10	2.97795	chrA1.220815781	182864390	chrA1.221364905	183313941	449551
7	MaineCoon	MCOON	4867	11	chrD2	8	1.98986	chrD2.20445033	24849012	chrD2.21013645	25300305	451293
7	MaineCoon	MCOON	445	1	chrA1	11	2.04645	chrA1.271042798	223803915	chrA1.271585706	224256992	453077
7	MaineCoon	MCOON	427	1	chrA1	6	2.00594	chrA1.260340016	214806684	chrA1.260842835	215268861	462177
7	MaineCoon	MCOON	3708	8	chrC1	11	2.19876	chrC1.186230564	168627921	chrC1.186778063	169092706	464785
7	MaineCoon	MCOON	398	1	chrA1	10	2.03172	chrA1.242172088	200373151	chrA1.242762743	200845555	472404
7	MaineCoon	MCOON	3704	8	chrC1	9	2.10104	chrC1.183730913	166571202	chrC1.184322002	167046455	475253
7	MaineCoon	MCOON	417	1	chrA1	5	1.94186	chrA1.253671350	209789978	chrA1.254222750	210267054	477076
7	MaineCoon	MCOON	4874	11	chrD2	7	1.91431	chrD2.24997624	28364328	chrD2.25573580	28850253	485925
7	MaineCoon	MCOON	8223	18	chrF2	10	2.48647	chrF2.15836299	15793758	chrF2.16504101	16299463	505705
8	NorwegianForestCat	NFC	6826	15	chrE2	6	3.29966	chrE2.49056840	40859256	chrE2.49266810	41043597	184341
8	NorwegianForestCat	NFC	3550	8	chrC1	8	2.07079	chrC1.102663744	87702793	chrC1.102990909	87969276	266483
8	NorwegianForestCat	NFC	4880	11	chrD2	8	2.04896	chrD2.28715980	31408577	chrD2.29120110	31743352	334775
8	NorwegianForestCat	NFC	240	1	chrA1	6	1.99355	chrA1.153801039	121456509	chrA1.154242657	121816186	359677
8	NorwegianForestCat	NFC	260	1	chrA1	8	2.53909	chrA1.169297576	131496596	chrA1.170083543	131874472	377876
8	NorwegianForestCat	NFC	257	1	chrA1	10	2.52235	chrA1.167342967	129946691	chrA1.167835101	130326567	379876
8	NorwegianForestCat	NFC	2594	6	chrB3	6	2.52016	chrB3.100307415	93472143	chrB3.100781130	93854080	381937
8	NorwegianForestCat	NFC	2963	7	chrB4	9	2.21902	chrB4.42661474	35031332	chrB4.43130608	35420432	389100
8	NorwegianForestCat	NFC	265	1	chrA1	9	3.08139	chrA1.173276869	133974108	chrA1.173753060	134364857	390749
8	NorwegianForestCat	NFC	274	1	chrA1	13	2.49227	chrA1.178631751	138445951	chrA1.179122161	138837421	391470
8	NorwegianForestCat	NFC	4878	11	chrD2	5	2.03231	chrD2.27507433	30406230	chrD2.27984158	30798321	392091
8	NorwegianForestCat	NFC	6822	15	chrE2	7	2.30455	chrE2.46674805	38865288	chrE2.47139772	39271003	405715
8	NorwegianForestCat	NFC	1656	4	chrB1	13	2.1028	chrB1.128446772	106181732	chrB1.128807727	106587922	406190
8	NorwegianForestCat	NFC	2968	7	chrB4	9	2.46726	chrB4.45856513	37566756	chrB4.46361886	37975131	408375
8	NorwegianForestCat	NFC	2595	6	chrB3	9	2.03764	chrB3.101014796	94045220	chrUn.25194303	94456438	411218
8	NorwegianForestCat	NFC	272	1	chrA1	8	2.09048	chrA1.177426008	137415359	chrA1.177909610	137829172	413813
8	NorwegianForestCat	NFC	6827	15	chrE2	11	2.21952	chrE2.49638513	41350848	chrE2.50118928	41766394	415546
8	NorwegianForestCat	NFC	242	1	chrA1	11	2.31162	chrUn2.2765202	122467555	chrA1.166419901	122888332	420777
8	NorwegianForestCat	NFC	8230	18	chrF2	10	2.23118	chrF2.20370893	19361976	chrUn.35357948	19783817	421841
8	NorwegianForestCat	NFC	262	1	chrA1	9	2.68561	chrA1.171318744	132424354	chrUn.66995519	132848607	424253
8	NorwegianForestCat	NFC	756	2	chrA2	9	2.01965	chrUn14.4097070	139231179	chrUn14.4494744	139656888	425709
8	NorwegianForestCat	NFC	679	2	chrA2	10	2.6349	chrA2.157817723	100667967	chrA2.158337975	101096648	428681
8	NorwegianForestCat	NFC	8233	18	chrF2	10	2.15989	chrF2.22072469	20822827	chrF2.22587139	21254801	431974
8	NorwegianForestCat	NFC	392	1	chrA1	13	2.08264	chrA1.238447044	197362508	chrA1.239013790	197797962	435454
8	NorwegianForestCat	NFC	261	1	chrA1	11	2.1874	chrA1.170280782	131941404	chrA1.171222347	132378545	437141
8	NorwegianForestCat	NFC	5878	13	chrD4	8	2.19671	chrD4.41441992	48552515	chrD4.41992411	48990754	438239
8	NorwegianForestCat	NFC	678	2	chrA2	11	2.04632	chrA2.157205391	100169266	chrA2.157753446	100608592	439326
8	NorwegianForestCat	NFC	1660	4	chrB1	10	2.04256	chrB1.130971426	108193266	chrB1.131471807	108640438	447172
8	NorwegianForestCat	NFC	2455	6	chrB3	10	2.14483	chrB3.27985725	21944062	chrB3.28586755	22406571	462509
8	NorwegianForestCat	NFC	2954	7	chrB4	13	1.98425	chrB4.40500032	30529481	chrB4.41035061	30992270	462789
8	NorwegianForestCat	NFC	275	1	chrA1	11	2.60281	chrA1.179200841	138896413	chrA1.179771313	139361191	464778
8	NorwegianForestCat	NFC	253	1	chrA1	13	2.33661	chrA1.160136954	127982099	chrA1.159496961	128446901	464802
8	NorwegianForestCat	NFC	6845	15	chrE2	11	2.21788	chrE2.60697473	50328778	chrE2.61299911	50794313	465535
8	NorwegianForestCat	NFC	271	1	chrA1	12	2.06974	chrA1.176779909	136910824	chrA1.177373150	137376759	465935
8	NorwegianForestCat	NFC	6825	15	chrE2	8	2.83054	chrE2.48370775	40297964	chrE2.48935543	40765383	467419
8	NorwegianForestCat	NFC	6824	15	chrE2	9	2.25047	chrE2.47751026	39789339	chrE2.48326666	40257356	468017
8	NorwegianForestCat	NFC	5875	13	chrD4	12	2.08744	chrD4.39527810	47032117	chrD4.40132396	47507402	475285
8	NorwegianForestCat	NFC	279	1	chrA1	12	2.15412	chrA1.181669433	140939318	chrA1.182274661	141418326	479008
8	NorwegianForestCat	NFC	273	1	chrA1	10	2.29322	chrA1.178010781	137906538	chrA1.178579190	138392282	485744
8	NorwegianForestCat	NFC	8229	18	chrF2	11	2.27257	chrF2.19700968	18808093	chrF2.20290371	19305370	497277
8	NorwegianForestCat	NFC	3492	8	chrC1	12	2.15029	chrC1.67769224	58620347	chrC1.68386663	59118240	497893
8	NorwegianForestCat	NFC	2461	6	chrB3	12	2.50003	chrB3.31134000	24926730	chrB3.31828494	25441878	515148
9	AmericanWirehair	WIR	4000	9	chrC2	6	2.15945	chrC2.86792477	71672995	chrE3.59905054	71875543	202548
9	AmericanWirehair	WIR	1810	4	chrB1	9	2.22361	chrB1.213481720	183210061	chrB1.213159053	183473650	263589
9	AmericanWirehair	WIR	102	1	chrA1	7	2.03592	chrA1.58450801	50353535	chrA1.58781327	50617791	264256
9	AmericanWirehair	WIR	1808	4	chrB1	8	2.08464	chrB1.214833094	182086315	chrB1.214512070	182357203	270888
9	AmericanWirehair	WIR	1508	4	chrB1	6	2.07095	chrB1.35172449	30601998	chrB1.35527445	30873386	271388
9	AmericanWirehair	WIR	5818	13	chrD4	6	2.13457	chrD4.10528344	16576049	chrD4.10944915	16918716	342667
9	AmericanWirehair	WIR	1558	4	chrB1	11	2.11721	chrB1.76121406	57532540	chrB1.76538731	57892987	360447
9	AmericanWirehair	WIR	1799	4	chrB1	6	2.12388	chrB1.200965697	177555370	chrB1.201393568	177917745	362375
9	AmericanWirehair	WIR	1802	4	chrB1	8	2.07179	chrUn3.12360067	179190128	chrUn3.12745262	179561898	371770
9	AmericanWirehair	WIR	1559	4	chrB1	7	2.53715	chrB1.76782877	58083273	chrB1.77252259	58459624	376351
9	AmericanWirehair	WIR	1801	4	chrB1	11	2.05802	chrB1.202157901	178568530	chrUn3.12147597	178947908	379378
9	AmericanWirehair	WIR	1805	4	chrB1	10	2.05224	chrUn3.13714600	180539664	chrUn3.13867355	180919636	379972
9	AmericanWirehair	WIR	331	1	chrA1	9	2.42528	chrA1.206752079	166918995	chrA1.206313997	167299195	380200
9	AmericanWirehair	WIR	2648	6	chrB3	8	2.04694	chrB3.133292694	120487015	chrB3.133732890	120868093	381078
9	AmericanWirehair	WIR	2163	5	chrB2	9	2.12017	chrB2.137961547	119285333	chrD3.100897061	119672934	387601
9	AmericanWirehair	WIR	3389	8	chrC1	9	2.22381	chrC1.9184027	7052607	chrC1.9738592	7447244	394637
9	AmericanWirehair	WIR	1542	4	chrB1	8	2.04835	chrB1.37646320	49557121	chrB1.37137801	49966227	409106
9	AmericanWirehair	WIR	6826	15	chrE2	7	2.16412	chrE2.48974288	40795837	chrUn.43198201	41212243	416406
9	AmericanWirehair	WIR	1791	4	chrB1	12	2.30968	chrC1.26766945	173591622	chrB1.196709293	174012187	420565
9	AmericanWirehair	WIR	337	1	chrA1	7	2.03324	chrA1.203339113	169896518	chrUn3.3152359	170317400	420882
9	AmericanWirehair	WIR	310	1	chrA1	13	2.13821	chrA1.196743325	156425301	chrA1.197266005	156849034	423733
9	AmericanWirehair	WIR	3797	8	chrC1	7	2.0611	chrC1.238610767	211546864	chrC1.239062114	211973363	426499
9	AmericanWirehair	WIR	3168	7	chrB4	8	2.29801	chrB4.157408080	139491711	chrB4.157954474	139920703	428992
9	AmericanWirehair	WIR	1497	4	chrB1	11	2.63592	chrB1.28123809	25075268	chrB1.28648925	25507797	432529
9	AmericanWirehair	WIR	1491	4	chrB1	9	2.171	chrB1.24399011	22047242	chrB1.24933471	22481164	433922
9	AmericanWirehair	WIR	330	1	chrA1	8	2.0936	chrA1.207403752	166410633	chrA1.206840008	166848748	438115
9	AmericanWirehair	WIR	1795	4	chrB1	12	2.22895	chrB1.198546992	175556986	chrB1.199070436	175995390	438404
9	AmericanWirehair	WIR	1493	4	chrB1	10	2.11183	chrB1.25620529	23037753	chrB1.26170126	23482904	445151
9	AmericanWirehair	WIR	359	1	chrA1	10	2.15648	chrA1.218362904	180863784	chrA1.218951886	181317827	454043
9	AmericanWirehair	WIR	105	1	chrA1	7	2.51151	chrA1.60212742	51821974	chrA1.60768666	52280615	458641
9	AmericanWirehair	WIR	2168	5	chrB2	7	2.09195	chrUn1.3199718	121745568	chrUn1.3708885	122212299	466731
9	AmericanWirehair	WIR	3130	7	chrB4	9	2.06201	chrB4.139167093	120525500	chrB4.139756253	121009578	484078
9	AmericanWirehair	WIR	5312	12	chrD3	6	2.26039	chrD3.4919998	4418367	chrD3.5520497	4913025	494658
9	AmericanWirehair	WIR	3140	7	chrB4	8	2.21497	chrUn15.5077901	125557853	chrUn15.5579706	126071009	513156
9	AmericanWirehair	WIR	2160	5	chrB2	6	2.46497	chrUn.22483427	117281162	chrB2.136724609	118238769	957607
10	Manx	MANX	2465	6	chrB3	5	2.56086	chrUn3.10865215	27069328	chrUn3.10616163	27331754	262426
10	Manx	MANX	6845	15	chrE2	6	2.31906	chrE2.60697473	50328778	chrE2.61064844	50623346	294568
10	Manx	MANX	2964	7	chrB4	6	2.6429	chrB4.43323080	35574289	chrB4.43719485	35892459	318170
10	Manx	MANX	2002	5	chrB2	7	2.20196	chrB2.45242955	38956672	chrB2.45642391	39282808	326136
10	Manx	MANX	6825	15	chrE2	8	3.17381	chrE2.48370775	40297964	chrE2.48762252	40626560	328596
10	Manx	MANX	2084	5	chrB2	7	2.23921	chrB2.98067429	79906741	chrB2.98451554	80237278	330537
10	Manx	MANX	1529	4	chrB1	10	2.16839	chrB1.54274400	43054159	chrB1.54694046	43399607	345448
10	Manx	MANX	2466	6	chrB3	9	2.35758	chrUn3.10527979	27453948	chrUn.35832534	27808305	354357
10	Manx	MANX	2965	7	chrB4	8	2.87979	chrB4.43955004	36082103	chrB4.44445909	36451035	368932
10	Manx	MANX	2070	5	chrB2	7	2.39819	chrB2.89477792	72858060	chrB2.89943212	73233001	374941
10	Manx	MANX	2963	7	chrB4	11	3.12353	chrB4.42661474	35031332	chrB4.43130608	35420432	389100
10	Manx	MANX	2957	7	chrB4	7	2.81785	chrB4.42288559	32017327	chrC2.15687460	32429669	412342
10	Manx	MANX	3636	8	chrC1	7	2.17436	chrC1.147964382	132585363	chrC1.148488563	133003604	418241
10	Manx	MANX	375	1	chrA1	11	2.34909	chrA1.228083939	188854116	chrA1.228599084	189275353	421237
10	Manx	MANX	2072	5	chrB2	9	2.68563	chrB2.90731041	73907989	chrB2.91246196	74330180	422191
10	Manx	MANX	2073	5	chrB2	12	2.47272	chrB2.91337091	74413099	chrB2.91882317	74836690	423591
10	Manx	MANX	2958	7	chrB4	8	2.29603	chrUn2.1294775	32521290	chrUn2.882637	32946873	425583
10	Manx	MANX	450	1	chrA1	9	2.39438	chrA1.273989910	226290231	chrA1.274500248	226720606	430375
10	Manx	MANX	2081	5	chrB2	12	2.94222	chrB2.96196365	78335866	chrB2.96729518	78770310	434444
10	Manx	MANX	3900	9	chrC2	12	2.44197	chrC2.26640136	21605177	chrC2.27204673	22045572	440395
10	Manx	MANX	1659	4	chrB1	12	2.52123	chrB1.130417083	107708501	chrB1.130921474	108150757	442256
10	Manx	MANX	4507	10	chrD1	10	2.23983	chrD1.117450198	85866962	chrD1.116551255	86311061	444099
10	Manx	MANX	705	2	chrA2	8	2.38142	chrA2.173482999	113654936	chrA2.174024425	114100576	445640
10	Manx	MANX	1660	4	chrB1	10	2.72641	chrB1.130971426	108193266	chrB1.131471807	108640438	447172
10	Manx	MANX	1661	4	chrB1	7	2.19645	chrB1.131516645	108670407	chrB1.131993104	109117893	447486
10	Manx	MANX	3901	9	chrC2	8	2.26236	chrC2.27270518	22101680	chrUn.52017136	22550618	448938
10	Manx	MANX	1584	4	chrB1	12	2.53669	chrB1.87439269	70243837	chrB1.87942568	70694002	450165
10	Manx	MANX	6826	15	chrE2	8	2.30098	chrE2.48974288	40795837	chrE2.49502257	41248049	452212
10	Manx	MANX	24	1	chrA1	6	2.40264	chrA1.13951769	11545145	chrA1.14510160	11998783	453638
10	Manx	MANX	4056	9	chrC2	11	2.21352	chrC2.113680222	101454174	chrC2.114215236	101910622	456448
10	Manx	MANX	3770	8	chrC1	13	2.51247	chrC1.218883381	198034496	chrC1.219416055	198494011	459515
10	Manx	MANX	2960	7	chrB4	9	2.8932	chrUn2.397980	33512859	chrUn2.93498	33973397	460538
10	Manx	MANX	2078	5	chrB2	13	2.33461	chrB2.94375478	76828697	chrB2.94950197	77290057	461360
10	Manx	MANX	2075	5	chrB2	12	2.37001	chrB2.92505470	75358701	chrB2.93061066	75821009	462308
10	Manx	MANX	2455	6	chrB3	12	2.15712	chrB3.27985725	21944062	chrB3.28586755	22406571	462509
10	Manx	MANX	706	2	chrA2	13	2.73343	chrB2.25718121	114119658	chrA2.174593748	114583008	463350
10	Manx	MANX	2962	7	chrB4	8	2.65663	chrUn27.415468	34512572	chrB4.42600988	34979364	466792
10	Manx	MANX	6824	15	chrE2	11	3.15485	chrE2.47751026	39789339	chrE2.48326666	40257356	468017
10	Manx	MANX	1583	4	chrB1	10	2.22081	chrB1.86894933	69748472	chrB1.87403091	70218245	469773
10	Manx	MANX	2079	5	chrB2	12	2.74503	chrB2.95018919	77354785	chrB2.95592763	77830368	475583
10	Manx	MANX	2069	5	chrB2	9	2.30313	chrB2.88838875	72340439	chrB2.89436817	72834919	494480
10	Manx	MANX	3895	9	chrC2	17	2.43486	chrC2.23524868	19105333	chrUn.38286216	19613959	508626
10	Manx	MANX	3769	8	chrC1	14	2.70593	chrC1.218172617	197444165	chrC1.218834512	197999012	554847
11	Siberian1	SIR1	4402	10	chrD1	9	2.03078	chrUn5.815786	31279499	chrB3.87669760	31533491	253992
11	Siberian1	SIR1	2465	6	chrB3	5	2.45445	chrUn3.10865215	27069328	chrUn3.10616163	27331754	262426
11	Siberian1	SIR1	3059	7	chrB4	6	2.57521	chrB4.101320291	85132167	chrB4.101625745	85395888	263721
11	Siberian1	SIR1	5815	13	chrD4	8	2.31288	chrD4.8739790	15102130	chrD4.9132221	15423823	321693
11	Siberian1	SIR1	4427	10	chrD1	8	2.24407	chrUn.6013203	45833531	chrD1.73100435	46155700	322169
11	Siberian1	SIR1	4841	11	chrD2	9	2.02478	chrA1.160211596	10186411	chrD2.4650965	10512619	326208
11	Siberian1	SIR1	1662	4	chrB1	9	3.10053	chrB1.131864180	109271331	chrB1.132605217	109598121	326790
11	Siberian1	SIR1	2463	6	chrB3	5	2.0738	chrB3.32503712	25942976	chrUn3.11581762	26288290	345314
11	Siberian1	SIR1	2466	6	chrB3	5	2.39849	chrUn3.10523686	27458104	chrUn.35832534	27808305	350201
11	Siberian1	SIR1	2472	6	chrB3	6	2.11597	chrB3.38345041	32551615	chrB3.38786032	32904150	352535
11	Siberian1	SIR1	6842	15	chrE2	8	2.04967	chrE2.58932376	48878118	chrE2.59364843	49232514	354396
11	Siberian1	SIR1	91	1	chrA1	8	2.07608	chrA1.51574592	44878890	chrA1.51984766	45233449	354559
11	Siberian1	SIR1	2594	6	chrB3	8	2.34148	chrB3.100307415	93472143	chrB3.100781130	93854080	381937
11	Siberian1	SIR1	4424	10	chrD1	9	2.28742	chrD1.71036734	44412937	chrD1.71498139	44808597	395660
11	Siberian1	SIR1	683	2	chrA2	11	2.09725	chrA2.160175788	102646582	chrA2.160663788	103047760	401178
11	Siberian1	SIR1	2595	6	chrB3	7	2.42234	chrB3.101014796	94045220	chrUn.25194303	94456438	411218
11	Siberian1	SIR1	4413	10	chrD1	10	2.04712	chrD1.64092590	38763781	chrD1.64583048	39179429	415648
11	Siberian1	SIR1	6826	15	chrE2	10	2.40526	chrE2.48974288	40795837	chrUn.43198201	41212243	416406
11	Siberian1	SIR1	3004	7	chrB4	15	2.31586	chrB4.68043416	57541931	chrB4.68622320	57967879	425948
11	Siberian1	SIR1	679	2	chrA2	12	2.03523	chrA2.157817723	100667967	chrA2.158337975	101096648	428681
11	Siberian1	SIR1	2471	6	chrB3	12	2.83946	chrB3.37641040	31997720	chrB3.38187218	32426715	428995
11	Siberian1	SIR1	686	2	chrA2	10	2.40405	chrA2.161993806	104152061	chrA2.162521679	104597638	445577
11	Siberian1	SIR1	1660	4	chrB1	10	2.66607	chrB1.130971426	108193266	chrB1.131471807	108640438	447172
11	Siberian1	SIR1	685	2	chrA2	11	2.24296	chrA2.161355825	103640889	chrA2.161907724	104090189	449300
11	Siberian1	SIR1	1584	4	chrB1	9	2.78253	chrB1.87439269	70243837	chrB1.87942568	70694002	450165
11	Siberian1	SIR1	1663	4	chrB1	10	2.93725	chrB1.132676357	109676288	chrB1.133246352	110127938	451650
11	Siberian1	SIR1	1667	4	chrB1	11	2.64225	chrB1.135091823	111700260	chrB1.135657598	112153051	452791
11	Siberian1	SIR1	8232	18	chrF2	10	2.15114	chrF2.21477661	20306497	chrF2.22001521	20760457	453960
11	Siberian1	SIR1	2593	6	chrB3	10	2.05257	chrB3.99757883	92979668	chrB3.100271994	93439719	460051
11	Siberian1	SIR1	2455	6	chrB3	10	2.02474	chrB3.27985725	21944062	chrB3.28586755	22406571	462509
11	Siberian1	SIR1	6825	15	chrE2	10	2.49782	chrE2.48370775	40297964	chrE2.48935543	40765383	467419
11	Siberian1	SIR1	6843	15	chrE2	14	2.0776	chrE2.59437734	49299744	chrE2.59999968	49767476	467732
11	Siberian1	SIR1	6824	15	chrE2	11	2.17732	chrE2.47751026	39789339	chrE2.48326666	40257356	468017
11	Siberian1	SIR1	2457	6	chrB3	6	2.09511	chrB3.29248528	22943713	chrB3.29845564	23411812	468099
11	Siberian1	SIR1	1583	4	chrB1	9	2.39687	chrB1.86894933	69748472	chrB1.87403091	70218245	469773
11	Siberian1	SIR1	3106	7	chrB4	12	2.05673	chrB4.124649711	108609337	chrB4.125221202	109079323	469986
11	Siberian1	SIR1	750	2	chrA2	9	2.23733	chrA2.201580229	136180707	chrA2.202159024	136654858	474151
11	Siberian1	SIR1	1608	4	chrB1	13	2.02343	chrB1.101856848	82198126	chrB1.102450613	82679249	481123
11	Siberian1	SIR1	684	2	chrA2	8	2.63159	chrA2.160759175	103127614	chrA2.161326631	103616105	488491
11	Siberian1	SIR1	4412	10	chrD1	8	2.17056	chrD1.63474084	38235773	chrD1.64050574	38736142	500369
11	Siberian1	SIR1	2474	6	chrB3	8	2.52441	chrB3.39406024	33425811	chrB3.40064641	33938167	512356
11	Siberian1	SIR1	3056	7	chrB4	7	2.02682	chrB4.99997837	83472133	chrUn3.9544692	84035608	563475
12	Siberian2	SIR2	2469	6	chrB3	5	2.47781	chrUn30.8382785	31167879	chrUn30.8205032	31342638	174759
12	Siberian2	SIR2	2465	6	chrB3	5	2.8714	chrUn3.10865215	27069328	chrUn3.10616163	27331754	262426
12	Siberian2	SIR2	3059	7	chrB4	8	2.26171	chrB4.101257284	85081203	chrB4.101625745	85395888	314685
12	Siberian2	SIR2	1662	4	chrB1	8	2.84639	chrB1.132180704	109281424	chrB1.132605217	109598121	316697
12	Siberian2	SIR2	4427	10	chrD1	8	2.00394	chrUn.6013203	45833531	chrD1.73100435	46155700	322169
12	Siberian2	SIR2	3589	8	chrC1	5	2.04425	chrC1.121557958	107175265	chrUn17.3811886	107499211	323946
12	Siberian2	SIR2	2595	6	chrB3	6	2.59758	chrB3.101014796	94045220	chrD3.58403199	94385247	340027
12	Siberian2	SIR2	2466	6	chrB3	9	2.18191	chrUn3.10527979	27453948	chrUn.35832534	27808305	354357
12	Siberian2	SIR2	2467	6	chrB3	5	2.63406	chrUn3.10061480	27906596	chrUn3.9825866	28291955	385359
12	Siberian2	SIR2	1581	4	chrB1	7	2.29835	chrUn15.6890452	68791919	chrB1.86296496	69191753	399834
12	Siberian2	SIR2	683	2	chrA2	10	2.08007	chrA2.160175788	102646582	chrA2.160663788	103047760	401178
12	Siberian2	SIR2	4403	10	chrD1	9	2.06821	chrUn5.482241	31780749	chrUn5.59048	32182009	401260
12	Siberian2	SIR2	441	1	chrA1	12	2.84319	chrA1.268717785	221844779	chrA1.269215049	222250302	405523
12	Siberian2	SIR2	1655	4	chrB1	9	2.46217	chrB1.127873092	105695439	chrB1.128369964	106114516	419077
12	Siberian2	SIR2	5815	13	chrD4	10	2.17757	chrD4.8582252	14998096	chrD4.9132221	15423823	425727
12	Siberian2	SIR2	679	2	chrA2	13	2.01036	chrA2.157817723	100667967	chrA2.158337975	101096648	428681
12	Siberian2	SIR2	2471	6	chrB3	13	2.38052	chrB3.37641040	31997720	chrB3.38187218	32426715	428995
12	Siberian2	SIR2	440	1	chrA1	10	2.78744	chrA1.268162635	221341681	chrA1.268635256	221771573	429892
12	Siberian2	SIR2	450	1	chrA1	10	2.07826	chrA1.273989910	226290231	chrA1.274500248	226720606	430375
12	Siberian2	SIR2	1652	4	chrB1	11	2.05955	chrB1.126164804	104192791	chrB1.126685525	104631973	439182
12	Siberian2	SIR2	7814	17	chrF1	9	1.97591	chrF1.71566526	52028908	chrF1.72106023	52471290	442382
12	Siberian2	SIR2	686	2	chrA2	8	2.18383	chrA2.161993806	104152061	chrA2.162521679	104597638	445577
12	Siberian2	SIR2	1660	4	chrB1	10	2.44331	chrB1.130971426	108193266	chrB1.131471807	108640438	447172
12	Siberian2	SIR2	685	2	chrA2	12	2.52994	chrA2.161355825	103640889	chrA2.161907724	104090189	449300
12	Siberian2	SIR2	1584	4	chrB1	11	2.73883	chrB1.87439269	70243837	chrB1.87942568	70694002	450165
12	Siberian2	SIR2	1663	4	chrB1	13	2.56383	chrB1.132676357	109676288	chrB1.133246352	110127938	451650
12	Siberian2	SIR2	680	2	chrA2	9	2.13326	chrA2.158409350	101158610	chrA2.158930307	101612592	453982
12	Siberian2	SIR2	1583	4	chrB1	10	2.90744	chrB1.86894933	69748472	chrB1.87403091	70218245	469773
12	Siberian2	SIR2	1061	3	chrA3	10	1.99332	chrA3.56573993	48183339	chrA3.57138494	48656201	472862
12	Siberian2	SIR2	3635	8	chrC1	10	2.00283	chrC1.147373506	132083184	chrC1.147925977	132556935	473751
12	Siberian2	SIR2	448	1	chrA1	11	2.16285	chrA1.272824003	225293995	chrA1.273394386	225777723	483728
12	Siberian2	SIR2	442	1	chrA1	13	2.59401	chrA1.269260320	222290847	chrA1.269838280	222775178	484331
12	Siberian2	SIR2	684	2	chrA2	10	2.08129	chrA2.160759175	103127614	chrA2.161326631	103616105	488491
12	Siberian2	SIR2	4407	10	chrD1	9	2.11457	chrD1.60548255	35748365	chrD1.61111117	36244367	496002
12	Siberian2	SIR2	3916	9	chrC2	17	2.02081	chrC2.36206460	29547341	chrUn.20169263	30043996	496655
12	Siberian2	SIR2	4412	10	chrD1	7	2.03174	chrD1.63474084	38235773	chrD1.64050574	38736142	500369
12	Siberian2	SIR2	1812	4	chrB1	11	2.11916	chrB1.212510316	184016459	chrB1.211872976	184519177	502718
12	Siberian2	SIR2	3594	8	chrC1	13	2.0995	chrC1.121935773	111602737	chrC1.122615469	112112832	510095
12	Siberian2	SIR2	4542	10	chrD1	9	2.1404	chrD1.142469688	103324833	chrD1.143101330	103869944	545111
12	Siberian2	SIR2	3056	7	chrB4	7	2.133	chrB4.99997837	83472133	chrUn3.9544692	84035608	563475
13	Chartreux	CHR	2968	7	chrB4	6	2.52268	chrB4.45856513	37566756	chrB4.46108468	37785168	218412
13	Chartreux	CHR	2139	5	chrB2	5	2.34367	chrUn12.18123776	107330149	chrUn1.6387238	107577520	247371
13	Chartreux	CHR	1052	3	chrA3	6	3.38452	chrA3.51219370	43881996	chrA3.51546694	44146759	264763
13	Chartreux	CHR	2965	7	chrB4	5	2.71077	chrB4.44001474	36125757	chrB4.44389653	36410354	284597
13	Chartreux	CHR	2076	5	chrB2	8	2.59293	chrB2.93086419	75835749	chrB2.93527914	76171873	336124
13	Chartreux	CHR	2077	5	chrB2	7	2.41856	chrB2.93822798	76403557	chrB2.94278023	76755939	352382
13	Chartreux	CHR	1051	3	chrA3	8	2.30591	chrA3.50313621	43261899	chrA3.50773745	43619507	357608
13	Chartreux	CHR	3777	8	chrC1	10	2.59583	chrC1.224114409	201564239	chrC1.224561921	201936495	372256
13	Chartreux	CHR	3756	8	chrC1	6	2.71175	chrC1.210385574	191110744	chrC1.210837119	191490939	380195
13	Chartreux	CHR	4440	10	chrD1	9	2.28261	chrD1.80559345	52384844	chrD1.81020318	52773461	388617
13	Chartreux	CHR	2135	5	chrB2	9	2.28857	chrUn12.16056075	105250761	chrUn12.16458191	105653305	402544
13	Chartreux	CHR	2063	5	chrB2	6	2.69914	chrB2.85286944	69312860	chrB2.85734608	69717901	405041
13	Chartreux	CHR	1550	4	chrB1	7	2.29228	chrB1.71265394	53544553	chrB1.71801234	53950439	405886
13	Chartreux	CHR	2073	5	chrB2	7	2.52828	chrB2.91337091	74413099	chrB2.91882317	74836690	423591
13	Chartreux	CHR	1537	4	chrB1	10	2.27769	chrB1.59346635	47078127	chrB1.59859911	47507409	429282
13	Chartreux	CHR	1036	3	chrA3	10	2.47633	chrA3.122159312	35686454	chrA3.41362942	36117305	430851
13	Chartreux	CHR	3751	8	chrC1	8	2.53195	chrC1.207295994	188540571	chrC1.207794151	188973471	432900
13	Chartreux	CHR	2086	5	chrB2	5	2.47065	chrB2.99156380	80868375	chrB2.99709724	81303784	435409
13	Chartreux	CHR	1056	3	chrA3	8	2.84781	chrA3.53524099	45661172	chrA3.54053887	46108400	447228
13	Chartreux	CHR	3778	8	chrC1	8	2.85551	chrC1.224634264	201990174	chrC1.225175349	202452227	462053
13	Chartreux	CHR	3775	8	chrC1	10	2.59628	chrC1.221982126	200484363	chrC1.222978704	200947885	463522
13	Chartreux	CHR	4460	10	chrD1	9	2.44651	chrD1.92797203	62340108	chrD1.93509456	62803920	463812
13	Chartreux	CHR	2064	5	chrB2	10	2.38877	chrB2.85898927	69853401	chrB2.86487839	70318709	465308
13	Chartreux	CHR	3776	8	chrC1	9	2.58382	chrC1.223134104	201028718	chrC1.224023725	201494452	465734
13	Chartreux	CHR	2138	5	chrB2	8	2.51438	chrUn12.17527108	106720024	chrUn12.17983532	107186248	466224
13	Chartreux	CHR	3761	8	chrC1	11	2.61021	chrC1.213311708	193526422	chrC1.213924072	193996494	470072
13	Chartreux	CHR	3122	7	chrB4	11	2.54966	chrB4.134279010	116554822	chrB4.134876487	117027064	472242
13	Chartreux	CHR	2068	5	chrB2	8	2.30802	chrB2.88292932	71828631	chrB2.88804652	72304013	475382
13	Chartreux	CHR	3763	8	chrC1	12	2.313	chrC1.214573070	194533781	chrC1.215135849	195010107	476326
13	Chartreux	CHR	2166	5	chrB2	11	2.27239	chrUn.81313137	120736893	chrUn1.2184936	121217895	481002
13	Chartreux	CHR	4435	10	chrD1	13	2.27809	chrD1.77307668	49743343	chrD1.77895992	50228053	484710
13	Chartreux	CHR	2069	5	chrB2	9	2.38721	chrB2.88838875	72340439	chrB2.89436817	72834919	494480
13	Chartreux	CHR	3772	8	chrC1	16	2.29691	chrC1.220027846	199012905	chrUn.54822412	199526402	513497
13	Chartreux	CHR	2140	5	chrB2	5	2.77636	chrUn1.6492564	107642076	chrUn1.7107955	108181144	539068
13	Chartreux	CHR	3769	8	chrC1	11	2.31046	chrC1.218172617	197444165	chrC1.218834512	197999012	554847
14	Lykoi	LYK	2660	6	chrB3	5	2.08358	chrB3.140696870	126551490	chrB3.141035439	126832820	281330
14	Lykoi	LYK	4035	9	chrC2	8	1.96186	chrC2.101527823	91191071	chrC2.101844268	91477583	286512
14	Lykoi	LYK	3964	9	chrC2	8	1.97328	chrC2.63988805	53494495	chrC2.64323230	53791325	296830
14	Lykoi	LYK	2583	6	chrB3	6	1.9386	chrUn8.14123304	88133152	chrUn8.14442489	88453801	320649
14	Lykoi	LYK	3966	9	chrC2	7	2.00157	chrC2.65255970	54551294	chrC2.65638829	54874382	323088
14	Lykoi	LYK	2595	6	chrB3	6	2.7986	chrB3.101014796	94045220	chrD3.58403199	94385247	340027
14	Lykoi	LYK	2602	6	chrB3	6	2.21836	chrB3.105077474	97484651	chrB3.105509847	97843100	358449
14	Lykoi	LYK	3974	9	chrC2	9	1.87862	chrC2.69968959	58503455	chrC2.70406879	58865577	362122
14	Lykoi	LYK	2495	6	chrB3	10	2.12821	chrB3.52895164	43992991	chrB3.53345965	44363155	370164
14	Lykoi	LYK	3969	9	chrC2	7	2.07543	chrC2.67052602	56017263	chrC2.67532589	56399662	382399
14	Lykoi	LYK	4515	10	chrD1	10	1.98674	chrD1.126001068	89811848	chrD1.126491597	90203608	391760
14	Lykoi	LYK	4034	9	chrC2	6	1.87	chrC2.100853871	90618166	chrC2.101318897	91011740	393574
14	Lykoi	LYK	3953	9	chrC2	8	2.04472	chrC2.55022299	48054890	chrC2.55558558	48451481	396591
14	Lykoi	LYK	2600	6	chrB3	7	2.22661	chrB3.103946884	96519496	chrB3.104425504	96921819	402323
14	Lykoi	LYK	8253	18	chrF2	11	2.35125	chrF2.34164908	30791721	chrF2.34671501	31195671	403950
14	Lykoi	LYK	4491	10	chrD1	8	1.89969	chrD1.113355776	77829173	chrD1.113862177	78251023	421850
14	Lykoi	LYK	1102	3	chrA3	5	1.93456	chrA3.91227598	71015071	chrA3.91712570	71437565	422494
14	Lykoi	LYK	2948	7	chrB4	11	2.05511	chrB4.24051613	27592406	chrB4.24601496	28017287	424881
14	Lykoi	LYK	4517	10	chrD1	9	2.69232	chrD1.127342998	90871708	chrD1.127951246	91308680	436972
14	Lykoi	LYK	3967	9	chrC2	12	2.01827	chrC2.65823854	55019092	chrC2.66367998	55456524	437432
14	Lykoi	LYK	4003	9	chrC2	8	1.87724	chrUn33.5231304	72971299	chrUn33.5672587	73417272	445973
14	Lykoi	LYK	1122	3	chrA3	8	2.1236	chrA3.102884653	80901632	chrA3.103450851	81347619	445987
14	Lykoi	LYK	4021	9	chrC2	8	1.9382	chrC2.94132183	84114560	chrC2.94683706	84562082	447522
14	Lykoi	LYK	4026	9	chrC2	10	1.91577	chrC2.97196268	86576364	chrC2.97744583	87024199	447835
14	Lykoi	LYK	680	2	chrA2	8	1.98683	chrA2.158409350	101158610	chrA2.158930307	101612592	453982
14	Lykoi	LYK	1118	3	chrA3	7	2.28236	chrA3.100411719	78894502	chrA3.100992587	79360221	465719
14	Lykoi	LYK	8254	18	chrF2	11	1.87171	chrF2.34775225	31275789	chrF2.35325622	31750164	474375
14	Lykoi	LYK	4513	10	chrD1	9	1.98144	chrUn18.6205756	88757226	chrD1.125267288	89232372	475146
14	Lykoi	LYK	3442	8	chrC1	10	2.0897	chrUn15.22438	33652484	chrB3.87448402	34129349	476865
14	Lykoi	LYK	2582	6	chrB3	9	1.93514	chrUn8.13469289	87467003	chrUn8.13946103	87948238	481235
14	Lykoi	LYK	3963	9	chrC2	8	2.08103	chrC2.63348584	52967467	chrC2.63942297	53452536	485069
14	Lykoi	LYK	1121	3	chrA3	10	2.13908	chrA3.102239441	80377435	chrA3.102843040	80870574	493139
14	Lykoi	LYK	4029	9	chrC2	5	1.87855	chrUn34.4924201	88007475	chrUn34.4450934	88502347	494872
14	Lykoi	LYK	4049	9	chrC2	6	1.88076	chrC2.109479422	97928671	chrC2.110096264	98449410	520739
15	Munchkins	MUNCH	415	1	chrA1	6	1.84525	chrA1.252473432	208791385	chrA1.252806523	209072925	281540
15	Munchkins	MUNCH	581	2	chrA2	8	1.92495	chrA2.61440783	48987907	chrA2.61819831	49310548	322641
15	Munchkins	MUNCH	600	2	chrA2	9	2.16581	chrA2.73252270	58770212	chrA2.73694909	59108479	338267
15	Munchkins	MUNCH	441	1	chrA1	11	2.75865	chrA1.268717785	221844779	chrA1.269137539	222183815	339036
15	Munchkins	MUNCH	3576	8	chrC1	11	2.10617	chrC1.113233407	100712187	chrC1.113676707	101073965	361778
15	Munchkins	MUNCH	3687	8	chrC1	9	2.02971	chrC1.173552809	158140587	chrC1.173099937	158502710	362123
15	Munchkins	MUNCH	1782	4	chrB1	7	2.01249	chrUn13.11660382	169155284	chrUn13.11301290	169534280	378996
15	Munchkins	MUNCH	189	1	chrA1	11	2.13664	chrA1.118831096	95930448	chrA1.118370615	96318922	388474
15	Munchkins	MUNCH	443	1	chrA1	11	1.81847	chrA1.269914756	222831868	chrA1.270353058	223221369	389501
15	Munchkins	MUNCH	5392	12	chrD3	10	1.81407	chrD3.65579099	47208495	chrD3.66343112	47601801	393306
15	Munchkins	MUNCH	422	1	chrA1	8	1.83217	chrA1.257015592	212340684	chrA1.257773047	212734899	394215
15	Munchkins	MUNCH	1727	4	chrB1	13	1.90411	chrB1.171100516	141640809	chrB1.171598241	142036933	396124
15	Munchkins	MUNCH	414	1	chrA1	11	1.98192	chrA1.251913813	208350046	chrA1.252427472	208748537	398491
15	Munchkins	MUNCH	425	1	chrA1	11	1.83885	chrA1.259131833	213839760	chrA1.259631462	214242153	402393
15	Munchkins	MUNCH	3697	8	chrC1	8	1.85976	chrC1.179536408	163100354	chrC1.180040201	163505552	405198
15	Munchkins	MUNCH	587	2	chrA2	12	1.99761	chrA2.64933404	51916617	chrA2.65438945	52322245	405628
15	Munchkins	MUNCH	2968	7	chrB4	11	1.96045	chrB4.45856513	37566756	chrB4.46361886	37975131	408375
15	Munchkins	MUNCH	582	2	chrA2	9	2.14102	chrA2.61921246	49406744	chrA2.62415286	49818512	411768
15	Munchkins	MUNCH	5382	12	chrD3	11	2.33897	chrD3.59592357	42308666	chrD3.60101477	42722532	413866
15	Munchkins	MUNCH	1153	3	chrA3	13	1.90108	chrA3.121613245	96348590	chrA3.122117821	96768755	420165
15	Munchkins	MUNCH	3691	8	chrC1	10	2.0532	chrC1.171198364	160121796	chrC1.170685640	160547578	425782
15	Munchkins	MUNCH	3689	8	chrC1	9	2.21064	chrC1.172401669	159089369	chrC1.171888305	159515207	425838
15	Munchkins	MUNCH	440	1	chrA1	10	2.64257	chrA1.268162635	221341681	chrA1.268635256	221771573	429892
15	Munchkins	MUNCH	437	1	chrA1	10	2.16911	chrA1.266342964	219804000	chrA1.266855272	220233915	429915
15	Munchkins	MUNCH	584	2	chrA2	9	1.9959	chrA2.63085826	50388405	chrA2.63613070	50824446	436041
15	Munchkins	MUNCH	528	2	chrA2	13	1.96506	chrA2.28313476	22415673	chrA2.28909100	22860166	444493
15	Munchkins	MUNCH	3699	8	chrC1	10	1.96571	chrC1.180791038	164128021	chrC1.181357158	164574052	446031
15	Munchkins	MUNCH	5393	12	chrD3	11	2.26276	chrD3.66489420	47689863	chrD3.67282814	48136155	446292
15	Munchkins	MUNCH	190	1	chrA1	9	1.88651	chrA1.118231163	96433466	chrA1.117712403	96882573	449107
15	Munchkins	MUNCH	3492	8	chrC1	10	2.59597	chrC1.67769224	58620347	chrC1.68332140	59077020	456673
15	Munchkins	MUNCH	439	1	chrA1	14	1.84486	chrA1.267516555	220807535	chrA1.268079583	221264370	456835
15	Munchkins	MUNCH	453	1	chrA1	14	2.28872	chrA1.275752102	227757722	chrA1.276317604	228215758	458036
15	Munchkins	MUNCH	3695	8	chrC1	15	2.03176	chrC1.178321530	162133181	chrC1.127249372	162596940	463759
15	Munchkins	MUNCH	4853	11	chrD2	17	1.91358	chrD2.11662963	16041617	chrD2.12272341	16508280	466663
15	Munchkins	MUNCH	452	1	chrA1	10	1.89942	chrA1.275145013	227257581	chrA1.275715921	227725402	467821
15	Munchkins	MUNCH	6824	15	chrE2	10	2.08681	chrE2.47751026	39789339	chrE2.48326666	40257356	468017
15	Munchkins	MUNCH	451	1	chrA1	11	2.03573	chrA1.274545930	226756148	chrA1.275108149	227228343	472195
15	Munchkins	MUNCH	311	1	chrA1	13	1.83089	chrA1.197298104	156877551	chrA1.197872008	157350557	473006
15	Munchkins	MUNCH	317	1	chrA1	15	2.1961	chrA1.201002242	159867635	chrA1.201602980	160341576	473941
15	Munchkins	MUNCH	583	2	chrA2	12	2.19321	chrA2.62461845	49860804	chrA2.63041343	50339455	478651
15	Munchkins	MUNCH	309	1	chrA1	13	2.01226	chrA1.196085640	155866476	chrA1.196662545	156350841	484365
15	Munchkins	MUNCH	3698	8	chrC1	12	2.33667	chrC1.180097610	163558810	chrC1.180742858	164088442	529632
15	Munchkins	MUNCH	1781	4	chrB1	9	1.81783	chrUn13.12273969	168515044	chrUn13.11743553	169068018	552974
16	Abyssinian	ABY	7828	17	chrF1	7	1.94783	chrF1.74663310	59080988	chrUn38.8125494	59373092	292104
16	Abyssinian	ABY	2009	5	chrB2	5	2.00433	chrB2.50156735	42429543	chrB2.50519451	42729882	300339
16	Abyssinian	ABY	1226	3	chrA3	8	1.95293	chrA3.144216804	132819303	chrA3.144566822	133119796	300493
16	Abyssinian	ABY	2013	5	chrB2	7	2.09797	chrB2.52779799	44559492	chrB2.47479996	44867215	307723
16	Abyssinian	ABY	2010	5	chrB2	7	2.0736	chrB2.50757635	42917854	chrB2.51131639	43228849	310995
16	Abyssinian	ABY	2595	6	chrB3	6	2.36975	chrB3.101062422	94080696	chrUn.25194303	94456438	375742
16	Abyssinian	ABY	3643	8	chrC1	10	1.94905	chrC1.152217241	136105005	chrC1.152676016	136492565	387560
16	Abyssinian	ABY	1727	4	chrB1	14	2.01287	chrB1.171100516	141640809	chrB1.171598241	142036933	396124
16	Abyssinian	ABY	5933	13	chrD4	10	1.9273	chrD4.75655729	76102900	chrD4.76182954	76499670	396770
16	Abyssinian	ABY	4044	9	chrC2	7	2.11863	chrC2.106559301	95464933	chrC2.107048273	95875534	410601
16	Abyssinian	ABY	8295	18	chrF2	7	2.02657	chrF2.57101938	51771662	chrF2.57643950	52192875	421213
16	Abyssinian	ABY	3038	7	chrB4	5	2.04827	chrB4.88896608	74586151	chrB4.89387155	75010843	424692
16	Abyssinian	ABY	2011	5	chrB2	6	1.90588	chrB2.51374871	43427875	chrB2.51923388	43860559	432684
16	Abyssinian	ABY	4102	9	chrC2	13	2.14516	chrC2.132203113	124456584	chrC2.132766075	124890924	434340
16	Abyssinian	ABY	2508	6	chrB3	10	1.89954	chrUn30.6799768	50455733	chrUn30.6372860	50890116	434383
16	Abyssinian	ABY	3644	8	chrC1	9	2.1155	chrC1.152741834	136544302	chrC1.153295049	136983373	439071
16	Abyssinian	ABY	8310	18	chrF2	5	2.27656	chrA1.30375726	59251083	chrF2.66680500	59690881	439798
16	Abyssinian	ABY	6364	14	chrE1	8	1.92066	chrUn9.10162175	50865771	chrF2.48472063	51306451	440680
16	Abyssinian	ABY	4092	9	chrC2	11	2.2404	chrC2.59815262	119448633	chrC2.59255368	119890617	441984
16	Abyssinian	ABY	3581	8	chrC1	9	1.89889	chrC1.116337328	103183383	chrC1.116871070	103626682	443299
16	Abyssinian	ABY	5957	13	chrD4	10	2.07174	chrD4.105438752	88060491	chrD4.106018577	88505213	444722
16	Abyssinian	ABY	4045	9	chrC2	6	1.97995	chrC2.107186275	95997546	chrC2.107721701	96447503	449957
16	Abyssinian	ABY	3580	8	chrC1	11	1.91384	chrC1.115725738	102683889	chrC1.116293176	103150052	466163
16	Abyssinian	ABY	433	1	chrA1	5	2.35686	chrA1.263991603	217793511	chrA1.264534282	218262247	468736
16	Abyssinian	ABY	1168	3	chrA3	10	2.13149	chrA3.130797916	103826224	chrA3.131228561	104298813	472589
16	Abyssinian	ABY	3630	8	chrC1	10	2.02822	chrC1.144166981	129535371	chrC1.144764340	130011864	476493
16	Abyssinian	ABY	4110	9	chrC2	11	2.18253	chrC2.137285274	128451415	chrC2.137851164	128929219	477804
16	Abyssinian	ABY	4111	9	chrC2	12	1.96341	chrC2.137906488	128969209	chrC2.138492011	129447313	478104
16	Abyssinian	ABY	4112	9	chrC2	10	1.9064	chrC2.138522272	129468186	chrC2.139071692	129950738	482552
17	Somali	SOM	3027	7	chrB4	5	2.24739	chrB4.81776420	69072054	chrUn.15378545	69273637	201583
17	Somali	SOM	1519	4	chrB1	8	2.30935	chrB1.43837360	36158479	chrB1.44227629	36451459	292980
17	Somali	SOM	3654	8	chrC1	6	2.56044	chrC1.158795128	141571209	chrC1.159174897	141897338	326129
17	Somali	SOM	1531	4	chrB1	5	2.54171	chrB1.55580309	44112170	chrB1.56017732	44464702	352532
17	Somali	SOM	1588	4	chrB1	9	2.12664	chrB1.89790977	72246505	chrB1.90237671	72627559	381054
17	Somali	SOM	3018	7	chrB4	8	2.49248	chrB4.76484240	64609853	chrB4.76950719	65004568	394715
17	Somali	SOM	3639	8	chrC1	11	2.52948	chrUn.29299888	134117261	chrC1.150256030	134514150	396889
17	Somali	SOM	3022	7	chrB4	11	2.21434	chrB4.78888712	66606243	chrB4.79352003	67005061	398818
17	Somali	SOM	2141	5	chrB2	7	2.11628	chrUn1.7136363	108209969	chrUn1.7531297	108609473	399504
17	Somali	SOM	3649	8	chrC1	8	2.39953	chrC1.155863911	139097046	chrC1.156337430	139502297	405251
17	Somali	SOM	3025	7	chrB4	7	2.34916	chrB4.80623473	68075683	chrB4.81110029	68491357	415674
17	Somali	SOM	3631	8	chrC1	8	2.16645	chrC1.144824578	130058531	chrC1.145362120	130474953	416422
17	Somali	SOM	3655	8	chrC1	13	2.98793	chrC1.159387762	142081493	chrC1.159890445	142499683	418190
17	Somali	SOM	3638	8	chrC1	6	2.59746	chrC1.149149895	133562042	chrC1.149638117	133981805	419763
17	Somali	SOM	3647	8	chrC1	7	2.23816	chrC1.154656069	138091127	chrC1.155168024	138512578	421451
17	Somali	SOM	3019	7	chrB4	11	2.39224	chrB4.76983769	65030776	chrB4.77526145	65457067	426291
17	Somali	SOM	4038	9	chrC2	8	2.08743	chrC2.103049650	92534833	chrC2.103552855	92961256	426423
17	Somali	SOM	4034	9	chrC2	6	2.32712	chrC2.100757251	90547072	chrC2.101279235	90974826	427754
17	Somali	SOM	3646	8	chrC1	8	2.46757	chrC1.154010035	137574531	chrC1.154546083	138005153	430622
17	Somali	SOM	3964	9	chrC2	7	2.37109	chrC2.63988805	53494495	chrC2.64473031	53932321	437826
17	Somali	SOM	1580	4	chrB1	5	2.5522	chrUn15.7370410	68286566	chrUn15.6953845	68725511	438945
17	Somali	SOM	3540	8	chrC1	15	2.17568	chrC1.96781590	82685807	chrC1.97279186	83126146	440339
17	Somali	SOM	3645	8	chrC1	10	2.20408	chrC1.153400447	137069382	chrC1.153955901	137526559	457177
17	Somali	SOM	3023	7	chrB4	10	2.36256	chrB4.79394658	67039141	chrB4.79964220	67498715	459574
17	Somali	SOM	3644	8	chrC1	10	2.36215	chrC1.152741834	136544302	chrC1.153319405	137004233	459931
17	Somali	SOM	5427	12	chrD3	12	2.33302	chrD3.87559222	64715119	chrD3.88109171	65176932	461813
17	Somali	SOM	6825	15	chrE2	7	2.12709	chrE2.48370775	40297964	chrE2.48935543	40765383	467419
17	Somali	SOM	4004	9	chrC2	11	2.10737	chrUn33.5746377	73491346	chrUn33.6208845	73958795	467449
17	Somali	SOM	81	1	chrA1	10	2.13437	chrA1.45401576	39838725	chrA1.45997792	40307102	468377
17	Somali	SOM	410	1	chrA1	9	2.15672	chrA1.249420958	206322779	chrA1.249998049	206791327	468548
17	Somali	SOM	3630	8	chrC1	11	2.50483	chrC1.144166981	129535371	chrC1.144764340	130011864	476493
17	Somali	SOM	4037	9	chrC2	12	2.30624	chrC2.102469484	92020235	chrC2.103017903	92501468	481233
17	Somali	SOM	3986	9	chrC2	11	2.15121	chrC2.77074499	64470440	chrC2.77662407	64952238	481798
17	Somali	SOM	3641	8	chrC1	10	2.42843	chrC1.150943374	135067370	chrC1.151515038	135550250	482880
17	Somali	SOM	2035	5	chrB2	10	2.19114	chrB2.67323651	55388685	chrB2.67945896	55873348	484663
17	Somali	SOM	3651	8	chrC1	13	2.74398	chrUn.55520954	140059436	chrUn.62518363	140572231	512795
18	Sphynx	SPH	4099	9	chrC2	7	2.30319	chrUn23.796487	123049133	chrUn23.549415	123301058	251925
18	Sphynx	SPH	6860	15	chrE2	5	1.98139	chrE2.70024116	57754655	chrE2.70368560	58019515	264860
18	Sphynx	SPH	4085	9	chrC2	7	2.12156	chrC2.130506694	115988275	chrC2.130908364	116336774	348499
18	Sphynx	SPH	6861	15	chrE2	10	1.85095	chrE2.70803146	58357814	chrE2.71247766	58720058	362244
18	Sphynx	SPH	4105	9	chrC2	8	2.48989	chrC2.134257253	126034558	chrC2.134708841	126404140	369582
18	Sphynx	SPH	4098	9	chrC2	5	1.94461	chrUn23.1404907	122416862	chrUn23.1038088	122786827	369965
18	Sphynx	SPH	4109	9	chrC2	8	1.94609	chrC2.136706813	128000623	chrC2.137188637	128372835	372212
18	Sphynx	SPH	4087	9	chrC2	5	1.87978	chrC2.62831894	116927580	chrC2.62386484	117305418	377838
18	Sphynx	SPH	8288	18	chrF2	10	2.05405	chrF2.52976386	48351527	chrF2.53443057	48730576	379049
18	Sphynx	SPH	4136	9	chrC2	8	1.89046	chrC2.174105851	141422051	chrC2.173631034	141803890	381839
18	Sphynx	SPH	3117	7	chrB4	11	1.89637	chrB4.131250466	114065653	chrB4.131726624	114450800	385147
18	Sphynx	SPH	4096	9	chrC2	7	2.41398	chrC2.57423049	121443629	chrE1.51393539	121833091	389462
18	Sphynx	SPH	8283	18	chrF2	10	1.81322	chrUn13.853	45802277	chrUn13.396355	46192712	390435
18	Sphynx	SPH	2923	7	chrB4	10	1.81354	chrB4.18647204	14955173	chrB4.19132896	15352290	397117
18	Sphynx	SPH	2917	7	chrB4	9	1.94268	chrB4.14943893	12034586	chrB4.15426204	12435368	400782
18	Sphynx	SPH	3102	7	chrB4	6	1.85884	chrB4.122258418	106608608	chrB4.122737458	107014439	405831
18	Sphynx	SPH	643	2	chrA2	9	1.92758	chrA2.132799831	82610363	chrA2.133277328	83019918	409555
18	Sphynx	SPH	641	2	chrA2	9	1.91931	chrA2.131670249	81635010	chrA2.132171278	82047818	412808
18	Sphynx	SPH	2916	7	chrB4	10	2.25299	chrB4.14237768	11470724	chrB4.14759544	11887301	416577
18	Sphynx	SPH	6862	15	chrE2	7	2.08362	chrE2.71453731	58878329	chrE2.71969388	59295323	416994
18	Sphynx	SPH	4095	9	chrC2	9	2.11557	chrC2.57965846	120989285	chrUn.49218275	121410678	421393
18	Sphynx	SPH	4102	9	chrC2	13	2.26189	chrC2.132227390	124468523	chrC2.132766075	124890924	422401
18	Sphynx	SPH	1517	4	chrB1	10	1.80186	chrC1.11363589	35071189	chrB1.42973654	35499050	427861
18	Sphynx	SPH	4108	9	chrC2	8	2.17422	chrC2.136079303	127454090	chrC2.136585774	127883502	429412
18	Sphynx	SPH	3105	7	chrB4	6	2.16485	chrB4.124056467	108116798	chrB4.124581431	108549626	432828
18	Sphynx	SPH	2915	7	chrB4	10	2.3053	chrB4.13639890	10982324	chrB4.14174967	11417157	434833
18	Sphynx	SPH	2918	7	chrB4	8	2.44452	chrB4.15492330	12471291	chrB4.16102927	12908097	436806
18	Sphynx	SPH	638	2	chrA2	13	1.79838	chrA2.129755097	80085341	chrA2.130310170	80525593	440252
18	Sphynx	SPH	4092	9	chrC2	13	1.87533	chrC2.59815262	119448633	chrC2.59255368	119890617	441984
18	Sphynx	SPH	4100	9	chrC2	9	2.1007	chrUn23.359876	123490326	chrC2.131584033	123934105	443779
18	Sphynx	SPH	6857	15	chrE2	10	1.87662	chrE2.66912649	56314543	chrE2.68808774	56760580	446037
18	Sphynx	SPH	4089	9	chrC2	10	2.30985	chrC2.61642642	117927245	chrC2.61125346	118374353	447108
18	Sphynx	SPH	4103	9	chrC2	11	2.08317	chrC2.132830026	124946329	chrC2.133457141	125396791	450462
18	Sphynx	SPH	4090	9	chrC2	9	2.08457	chrC2.61069774	118421559	chrC2.60524699	118880128	458569
18	Sphynx	SPH	4104	9	chrC2	13	2.33889	chrC2.133538848	125460405	chrC2.134127150	125933519	473114
18	Sphynx	SPH	4101	9	chrC2	10	2.42829	chrC2.131608405	123954434	chrC2.132177828	124430928	476494
18	Sphynx	SPH	4110	9	chrC2	9	1.91687	chrC2.137285274	128451415	chrC2.137851164	128929219	477804
18	Sphynx	SPH	2919	7	chrB4	13	2.45179	chrB4.16128028	12929583	chrB4.16763115	13413483	483900
18	Sphynx	SPH	4107	9	chrC2	8	1.88546	chrC2.135413370	126947110	chrC2.136055505	127434808	487698
18	Sphynx	SPH	2914	7	chrB4	13	2.52749	chrB4.12988171	10457733	chrB4.13576983	10946946	489213
18	Sphynx	SPH	8282	18	chrF2	9	1.88969	chrF2.51854134	45288923	chrUn29.186486	45798195	509272
18	Sphynx	SPH	3713	8	chrC1	12	2.06954	chrC1.189142495	171086869	chrC1.189760556	171610795	523926
19	EgyptianMau	EGY	3940	9	chrC2	5	1.96391	chrUn33.791385	41653232	chrUn33.1047214	41907739	254507
19	EgyptianMau	EGY	2551	6	chrB3	5	1.96441	chrUn30.802932	71938797	chrUn30.367716	72215621	276824
19	EgyptianMau	EGY	2549	6	chrB3	6	1.99889	chrB3.80379927	70921748	chrB3.80761966	71229201	307453
19	EgyptianMau	EGY	7750	17	chrF1	7	2.47604	chrF1.20523250	20194421	chrF1.20908847	20502109	307688
19	EgyptianMau	EGY	3928	9	chrC2	6	1.92116	chrC2.43485891	35648630	chrUn.38627678	35979615	330985
19	EgyptianMau	EGY	3953	9	chrC2	5	2.01105	chrC2.55061829	48082872	chrC2.55527939	48421653	338781
19	EgyptianMau	EGY	3952	9	chrC2	5	2.11743	chrC2.54472340	47624839	chrC2.54908551	47966949	342110
19	EgyptianMau	EGY	455	1	chrA1	8	2.23221	chrA1.277110124	228870523	chrA1.277487576	229219262	348739
19	EgyptianMau	EGY	4096	9	chrC2	8	1.99092	chrC2.57383492	121480226	chrE1.51393539	121833091	352865
19	EgyptianMau	EGY	3929	9	chrC2	8	2.21235	chrF2.43812893	36074578	chrUn.14749035	36440748	366170
19	EgyptianMau	EGY	2548	6	chrB3	9	2.0434	chrB3.79837999	70475206	chrB3.80295796	70846179	370973
19	EgyptianMau	EGY	3890	9	chrC2	8	1.98198	chrC2.20479480	16596643	chrC2.20939103	16970327	373684
19	EgyptianMau	EGY	3946	9	chrC2	6	2.79971	chrC2.50775529	44580129	chrC2.51245657	44959816	379687
19	EgyptianMau	EGY	1738	4	chrB1	9	2.42059	chrUn15.13837032	147227500	chrUn13.17511937	147618166	390666
19	EgyptianMau	EGY	440	1	chrA1	8	2.13939	chrA1.268189240	221364956	chrA1.268635256	221771573	406617
19	EgyptianMau	EGY	3951	9	chrC2	8	2.08006	chrC2.53804423	47064952	chrC2.54281836	47475457	410505
19	EgyptianMau	EGY	4135	9	chrC2	9	2.02519	chrC2.174696607	140932233	chrC2.174195739	141343220	410987
19	EgyptianMau	EGY	3950	9	chrC2	9	2.43995	chrUn.36648927	46516333	chrC2.53652638	46934261	417928
19	EgyptianMau	EGY	3897	9	chrC2	8	2.13854	chrC2.24795962	20134241	chrC2.25336785	20555541	421300
19	EgyptianMau	EGY	3945	9	chrC2	7	2.3987	chrC2.50177698	44043724	chrC2.50649920	44465482	421758
19	EgyptianMau	EGY	450	1	chrA1	8	1.97961	chrA1.273989910	226290231	chrA1.274500248	226720606	430375
19	EgyptianMau	EGY	3943	9	chrC2	11	2.46798	chrC2.49074419	43068505	chrC2.49561949	43502667	434162
19	EgyptianMau	EGY	3892	9	chrC2	6	2.64021	chrC2.21680825	17587285	chrC2.22233088	18030628	443343
19	EgyptianMau	EGY	2476	6	chrB3	5	1.95325	chrB3.40703964	34453816	chrB3.41225641	34898321	444505
19	EgyptianMau	EGY	4003	9	chrC2	10	1.9317	chrUn33.5231304	72971299	chrUn33.5672587	73417272	445973
19	EgyptianMau	EGY	3944	9	chrC2	9	2.48062	chrC2.49617268	43552190	chrC2.50118491	44003902	451712
19	EgyptianMau	EGY	453	1	chrA1	11	2.07459	chrA1.275752102	227757722	chrA1.276317604	228215758	458036
19	EgyptianMau	EGY	3939	9	chrC2	6	2.25971	chrUn33.178042	41021453	chrUn33.619259	41481163	459710
19	EgyptianMau	EGY	452	1	chrA1	7	1.99979	chrA1.275145013	227257581	chrA1.275715921	227725402	467821
19	EgyptianMau	EGY	447	1	chrA1	5	2.15978	chrA1.272230787	224789233	chrA1.272786002	225262188	472955
19	EgyptianMau	EGY	4112	9	chrC2	10	2.07088	chrC2.138522272	129468186	chrC2.139071692	129950738	482552
20	DevonRex	DREX	3027	7	chrB4	5	3.12844	chrB4.81776420	69072054	chrUn.15378545	69273637	201583
20	DevonRex	DREX	3002	7	chrB4	5	2.0475	chrB4.67087190	56630115	chrB4.67376860	56903470	273355
20	DevonRex	DREX	3032	7	chrB4	5	2.49523	chrB4.84808818	71607100	chrB4.85314391	71889739	282639
20	DevonRex	DREX	3004	7	chrB4	6	2.62738	chrB4.68043416	57541931	chrB4.68486476	57853588	311657
20	DevonRex	DREX	3029	7	chrB4	8	2.14681	chrB4.83124992	70188660	chrB4.83520044	70506003	317343
20	DevonRex	DREX	3014	7	chrB4	6	2.14768	chrD3.7185748	62626157	chrB4.74492583	62959853	333696
20	DevonRex	DREX	3026	7	chrB4	8	2.26646	chrB4.81289768	68645186	chrB4.81693428	68998602	353416
20	DevonRex	DREX	3050	7	chrB4	8	2.47957	chrB4.96379515	80561700	chrB4.96832064	80929610	367910
20	DevonRex	DREX	3041	7	chrB4	8	2.73556	chrB4.90651272	76062739	chrB4.91165235	76443187	380448
20	DevonRex	DREX	3047	7	chrB4	7	2.5563	chrB4.94483107	79050284	chrB4.94984328	79440355	390071
20	DevonRex	DREX	3025	7	chrB4	7	2.72586	chrB4.80623473	68075683	chrB4.81079717	68467776	392093
20	DevonRex	DREX	3020	7	chrB4	10	2.13207	chrB4.77633864	65541100	chrB4.78103600	65938143	397043
20	DevonRex	DREX	3054	7	chrB4	11	2.42303	chrB4.98985998	82650483	chrB4.99557369	83053302	402819
20	DevonRex	DREX	3034	7	chrB4	9	2.12772	chrB4.86443422	72570389	chrB4.86937553	72975983	405594
20	DevonRex	DREX	6822	15	chrE2	7	2.25296	chrE2.46674805	38865288	chrE2.47139772	39271003	405715
20	DevonRex	DREX	3007	7	chrB4	8	2.51124	chrB4.69884998	59037187	chrB4.70403980	59443607	406420
20	DevonRex	DREX	641	2	chrA2	9	2.3406	chrA2.131670249	81635010	chrA2.132171278	82047818	412808
20	DevonRex	DREX	638	2	chrA2	10	2.04017	chrA2.129784296	80105563	chrA2.130310170	80525593	420030
20	DevonRex	DREX	3008	7	chrB4	8	2.28229	chrB4.70490348	59520018	chrB4.70992860	59941607	421589
20	DevonRex	DREX	3044	7	chrB4	8	2.53171	chrB4.92610323	77555313	chrB4.93178549	77980205	424892
20	DevonRex	DREX	4080	9	chrC2	5	2.04621	chrC2.127514081	113414219	chrC2.128022628	113842474	428255
20	DevonRex	DREX	2998	7	chrB4	7	2.37986	chrB4.64555204	54576991	chrB4.65071168	55011271	434280
20	DevonRex	DREX	1707	4	chrB1	5	2.03979	chrB1.158987245	131622809	chrB1.159538804	132074015	451206
20	DevonRex	DREX	3018	7	chrB4	11	2.04662	chrB4.76417801	64549655	chrB4.76950719	65004568	454913
20	DevonRex	DREX	3023	7	chrB4	5	2.7998	chrB4.79394658	67039141	chrB4.79964220	67498715	459574
20	DevonRex	DREX	2653	6	chrB3	10	2.18775	chrB3.136317242	123030735	chrB3.136893056	123493156	462421
20	DevonRex	DREX	4128	9	chrC2	11	2.21289	chrC2.148252989	137473562	chrC2.148811532	137940003	466441
20	DevonRex	DREX	3049	7	chrB4	5	2.56402	chrB4.95723692	80046337	chrB4.96324638	80519999	473662
20	DevonRex	DREX	640	2	chrA2	14	2.27275	chrA2.130969791	81065968	chrA2.131573146	81553466	487498
20	DevonRex	DREX	4130	9	chrC2	11	2.21473	chrC2.177813552	138445145	chrC2.177186985	138933227	488082
20	DevonRex	DREX	3003	7	chrB4	8	2.33447	chrB4.67540380	57011789	chrB4.68012205	57515081	503292
20	DevonRex	DREX	3013	7	chrB4	12	2.227	chrB4.73528087	62009669	chrB4.74040505	62531970	522301
21	AmericanCurl	ACURL	1052	3	chrA3	7	2.23927	chrA3.51219370	43881996	chrA3.51546694	44146759	264763
21	AmericanCurl	ACURL	1079	3	chrA3	7	2.26833	chrA3.76978494	59598303	chrA3.77361336	59904778	306475
21	AmericanCurl	ACURL	8355	18	chrF2	6	2.0627	chrUn13.3055214	81730231	chrUn13.3375578	82052010	321779
21	AmericanCurl	ACURL	1008	3	chrA3	8	1.89624	chrA3.9904696	21783675	chrA3.9181139	22125449	341774
21	AmericanCurl	ACURL	7832	17	chrF1	9	2.10671	chrF1.82789912	60974784	chrF1.83238766	61336567	361783
21	AmericanCurl	ACURL	7297	16	chrE3	8	1.85706	chrE3.57451636	36393642	chrE3.56995170	36766571	372929
21	AmericanCurl	ACURL	3780	8	chrC1	9	2.60206	chrC1.225858095	203008724	chrC1.226431583	203384258	375534
21	AmericanCurl	ACURL	994	3	chrA3	8	2.02478	chrA3.12876944	14763998	chrA3.12369633	15157781	393783
21	AmericanCurl	ACURL	998	3	chrA3	7	1.85492	chrA3.30307736	16702638	chrA3.30817763	17101714	399076
21	AmericanCurl	ACURL	1730	4	chrB1	7	1.99186	chrB1.172958993	143137260	chrB1.173427167	143541472	404212
21	AmericanCurl	ACURL	3116	7	chrB4	6	2.01057	chrB4.130626419	113555672	chrB4.131131347	113965991	410319
21	AmericanCurl	ACURL	97	1	chrA1	15	1.8627	chrA1.55186480	47873957	chrA1.55690768	48284818	410861
21	AmericanCurl	ACURL	1007	3	chrA3	5	1.87936	chrUn24.2974306	21217424	chrUn24.2525865	21633159	415735
21	AmericanCurl	ACURL	135	1	chrA1	10	1.84715	chrA1.78343279	66803136	chrA1.78864542	67222822	419686
21	AmericanCurl	ACURL	1627	4	chrB1	9	2.31712	chrB1.111341594	91696565	chrB1.111851406	92120174	423609
21	AmericanCurl	ACURL	3807	8	chrC1	13	2.07394	chrB3.51712885	216544952	chrC1.245184671	216971530	426578
21	AmericanCurl	ACURL	7819	17	chrF1	8	1.85652	chrUn38.6717946	54540883	chrUn38.7147076	54970574	429691
21	AmericanCurl	ACURL	5965	13	chrD4	11	1.9162	chrD4.110456874	92083813	chrD4.111022052	92517560	433747
21	AmericanCurl	ACURL	1795	4	chrB1	14	1.94099	chrB1.198546992	175556986	chrB1.199070436	175995390	438404
21	AmericanCurl	ACURL	7834	17	chrF1	7	1.99051	chrF1.84082743	62012428	chrF1.84632259	62451656	439228
21	AmericanCurl	ACURL	3109	7	chrB4	9	1.87643	chrB4.126444033	110113378	chrUn.67123504	110563278	449900
21	AmericanCurl	ACURL	1631	4	chrB1	7	1.81566	chrUn.78157437	93678486	chrB1.114284818	94128927	450441
21	AmericanCurl	ACURL	1075	3	chrA3	11	1.91121	chrA3.74402952	57465073	chrA3.74962755	57916480	451407
21	AmericanCurl	ACURL	1005	3	chrA3	8	1.94559	chrA3.34664009	20204666	chrA3.35231363	20656317	451651
21	AmericanCurl	ACURL	1019	3	chrA3	9	2.0351	chrA3.2081050	27185727	chrA3.1509664	27642696	456969
21	AmericanCurl	ACURL	3117	7	chrB4	11	1.81694	chrB4.131250466	114065653	chrB4.131811070	114523136	457483
21	AmericanCurl	ACURL	5408	12	chrD3	10	1.86694	chrD3.75813213	55215224	chrD3.76412522	55673468	458244
21	AmericanCurl	ACURL	6869	15	chrE2	10	1.94118	chrE2.76039359	62333650	chrC1.11442049	62796201	462551
21	AmericanCurl	ACURL	3776	8	chrC1	7	1.80509	chrC1.223134104	201028718	chrC1.224023725	201494452	465734
21	AmericanCurl	ACURL	1021	3	chrA3	12	2.05514	chrA3.723158	28211089	chrA3.154213	28678150	467061
21	AmericanCurl	ACURL	90	1	chrA1	10	1.88358	chrA1.50883560	44334316	chrA1.51427557	44802831	468515
21	AmericanCurl	ACURL	1117	3	chrA3	10	1.94536	chrA3.99806695	78389614	chrA3.100372057	78860489	470875
21	AmericanCurl	ACURL	1074	3	chrA3	14	2.00537	chrA3.73744500	56939067	chrA3.74327275	57410164	471097
21	AmericanCurl	ACURL	1076	3	chrA3	10	2.4374	chrA3.74991637	57941305	chrA3.75559843	58412745	471440
21	AmericanCurl	ACURL	363	1	chrA1	13	1.94546	chrA1.220815781	182864390	chrA1.221393338	183336887	472497
21	AmericanCurl	ACURL	3781	8	chrC1	9	2.09745	chrC1.226684485	203508155	chrC1.227269496	203982052	473897
21	AmericanCurl	ACURL	3782	8	chrC1	9	2.1377	chrC1.227309391	204015884	chrC1.227905507	204490462	474578
21	AmericanCurl	ACURL	1003	3	chrA3	5	1.85649	chrA3.33416632	19180173	chrA3.34001502	19667194	487021
21	AmericanCurl	ACURL	1121	3	chrA3	10	1.90389	chrA3.102239441	80377435	chrA3.102843040	80870574	493139
21	AmericanCurl	ACURL	3893	9	chrC2	15	2.17476	chrC2.22309286	18097312	chrC2.22899439	18595418	498106
22	TurkishVan	VAN	72	1	chrA1	5	2.07716	chrA1.40202755	35471695	chrA1.40544235	35759809	288114
22	TurkishVan	VAN	66	1	chrA1	6	1.93944	chrA1.36627688	32462579	chrA1.37050462	32797859	335280
22	TurkishVan	VAN	4085	9	chrC2	9	2.01136	chrC2.130506694	115988275	chrC2.130934235	116362648	374373
22	TurkishVan	VAN	4083	9	chrC2	10	2.5182	chrC2.129260123	114916068	chrC2.129669762	115294084	378016
22	TurkishVan	VAN	4066	9	chrC2	6	2.2124	chrC2.119623060	106489301	chrC2.120081247	106876588	387287
22	TurkishVan	VAN	4079	9	chrC2	6	2.56738	chrC2.126976270	112957128	chrC2.127438139	113351820	394692
22	TurkishVan	VAN	3532	8	chrC1	13	1.94328	chrC1.91933983	78704362	chrC1.92380967	79105200	400838
22	TurkishVan	VAN	75	1	chrA1	8	2.53445	chrA1.41920046	36909523	chrA1.42407089	37311286	401763
22	TurkishVan	VAN	60	1	chrA1	7	1.90938	chrA1.32736367	29400625	chrA1.33409742	29805223	404598
22	TurkishVan	VAN	68	1	chrA1	8	2.47692	chrA1.37714145	33361444	chrA1.38173561	33766962	405518
22	TurkishVan	VAN	441	1	chrA1	12	2.12879	chrA1.268717785	221844779	chrA1.269215049	222250302	405523
22	TurkishVan	VAN	6822	15	chrE2	7	2.20197	chrE2.46674805	38865288	chrE2.47139772	39271003	405715
22	TurkishVan	VAN	2109	5	chrB2	10	1.96767	chrB2.112997714	92324978	chrB2.113533232	92738190	413212
22	TurkishVan	VAN	71	1	chrA1	7	2.35759	chrA1.39512085	34881546	chrA1.40013650	35296624	415078
22	TurkishVan	VAN	1153	3	chrA3	14	2.07727	chrA3.121613245	96348590	chrA3.122117821	96768755	420165
22	TurkishVan	VAN	27	1	chrA1	11	2.04789	chrA1.15901890	13109656	chrA1.16410795	13532711	423055
22	TurkishVan	VAN	2987	7	chrB4	11	1.94634	chrB4.57742223	49064204	chrB4.58276030	49492168	427964
22	TurkishVan	VAN	4080	9	chrC2	6	2.83097	chrC2.127514081	113414219	chrC2.128022628	113842474	428255
22	TurkishVan	VAN	2660	6	chrB3	10	1.92064	chrB3.140696870	126551490	chrB3.141202627	126980954	429464
22	TurkishVan	VAN	4074	9	chrC2	9	2.31884	chrC2.124013576	110465728	chrC2.124521029	110895920	430192
22	TurkishVan	VAN	4071	9	chrC2	7	2.13292	chrUn23.1875850	108937066	chrC2.122346428	109371814	434748
22	TurkishVan	VAN	4092	9	chrC2	14	2.24519	chrC2.59815262	119448633	chrC2.59255368	119890617	441984
22	TurkishVan	VAN	73	1	chrA1	11	2.0468	chrA1.40683628	35871061	chrA1.41231377	36315115	444054
22	TurkishVan	VAN	4082	9	chrC2	14	2.22004	chrC2.128663942	114413463	chrC2.129233853	114869892	456429
22	TurkishVan	VAN	69	1	chrA1	9	2.14347	chrA1.38324548	33880035	chrA1.38859789	34336677	456642
22	TurkishVan	VAN	4088	9	chrC2	13	2.09778	chrC2.62273522	117396816	chrC2.61715669	117862596	465780
22	TurkishVan	VAN	4114	9	chrC2	13	2.11347	chrC2.139731861	130459091	chrC2.140307672	130926660	467569
22	TurkishVan	VAN	4067	9	chrC2	11	2.57142	chrC2.120158647	106953467	chrC2.120717128	107421140	467673
22	TurkishVan	VAN	67	1	chrA1	11	2.02786	chrUn.49803236	32862546	chrA1.37685661	33336579	474033
22	TurkishVan	VAN	76	1	chrA1	16	2.38875	chrA1.42455393	37355757	chrA1.43022488	37832099	476342
22	TurkishVan	VAN	4101	9	chrC2	11	2.16959	chrC2.131608405	123954434	chrC2.132177828	124430928	476494
22	TurkishVan	VAN	4062	9	chrC2	9	1.92067	chrC2.117211585	104463873	chrC2.117789341	104940521	476648
22	TurkishVan	VAN	24	1	chrA1	12	1.9706	chrA1.13951769	11545145	chrA1.14546925	12024878	479733
22	TurkishVan	VAN	4084	9	chrC2	12	2.87647	chrC2.129822049	115419513	chrC2.130398238	115900246	480733
22	TurkishVan	VAN	196	1	chrA1	11	1.91238	chrUn11.1775093	99418430	chrUn11.2241159	99899727	481297
22	TurkishVan	VAN	4063	9	chrC2	13	2.10457	chrC2.117829960	104967728	chrC2.118397058	105453324	485596
22	TurkishVan	VAN	74	1	chrA1	10	2.50787	chrA1.41269132	36346493	chrA1.41840211	36832855	486362
22	TurkishVan	VAN	64	1	chrA1	10	2.40822	chrA1.35323230	31342697	chrA1.35892027	31830282	487585
22	TurkishVan	VAN	23	1	chrA1	13	1.99266	chrA1.13283182	11031185	chrA1.13916615	11522039	490854
22	TurkishVan	VAN	4069	9	chrC2	13	2.39383	chrC2.121248005	107868994	chrUn34.9237239	108378837	509843
22	TurkishVan	VAN	4100	9	chrC2	12	1.94351	chrUn23.446994	123401845	chrC2.131584033	123934105	532260
22	TurkishVan	VAN	4076	9	chrC2	9	1.93535	chrC2.125117945	111390116	chrC2.125759090	111936044	545928
23	Bengal1	BEN1	1774	4	chrB1	7	1.94457	chrB1.191600862	165073443	chrB1.191225754	165382578	309135
23	Bengal1	BEN1	3052	7	chrB4	5	2.36756	chrB4.97860525	81713577	chrB4.98246577	82033668	320091
23	Bengal1	BEN1	1123	3	chrA3	8	1.88722	chrA3.103560864	81437734	chrA3.103943003	81774807	337073
23	Bengal1	BEN1	3065	7	chrB4	7	2.02894	chrB4.104842337	88084732	chrB4.105256855	88432882	348150
23	Bengal1	BEN1	4977	11	chrD2	7	1.98928	chrD2.105558920	80016022	chrD2.105964441	80364309	348287
23	Bengal1	BEN1	4961	11	chrD2	10	1.98989	chrD2.95549188	71934698	chrD2.95976986	72291563	356865
23	Bengal1	BEN1	3010	7	chrB4	7	2.14897	chrB4.71759717	60559264	chrB4.72185856	60917692	358428
23	Bengal1	BEN1	1142	3	chrA3	6	1.97846	chrA3.115018429	90973709	chrA3.115460857	91341452	367743
23	Bengal1	BEN1	4960	11	chrD2	9	2.16582	chrD2.95013345	71502009	chrD2.95476022	71874380	372371
23	Bengal1	BEN1	1130	3	chrA3	8	2.00154	chrA3.107787099	84939558	chrA3.108254561	85319057	379499
23	Bengal1	BEN1	1124	3	chrA3	6	1.87205	chrA3.104185471	81973269	chrA3.104665241	82352814	379545
23	Bengal1	BEN1	3050	7	chrB4	15	1.90379	chrB4.96495011	80656430	Phen_KRT71_Sphynx.3	81048729	392299
23	Bengal1	BEN1	1120	3	chrA3	7	1.87115	chrA3.101723837	79939478	chrA3.102184870	80338194	398716
23	Bengal1	BEN1	3007	7	chrB4	9	2.07887	chrB4.69884998	59037187	chrB4.70403980	59443607	406420
23	Bengal1	BEN1	3014	7	chrB4	9	2.33912	chrB4.74106000	62609306	chrB4.74545097	63016320	407014
23	Bengal1	BEN1	3053	7	chrB4	7	1.89627	chrB4.98327220	82088440	chrB4.98815478	82496477	408037
23	Bengal1	BEN1	1138	3	chrA3	14	1.95937	chrA3.112533653	88876684	chrA3.113024514	89291622	414938
23	Bengal1	BEN1	3067	7	chrB4	5	2.32235	chrB4.106025652	89049927	chrB4.106501801	89469873	419946
23	Bengal1	BEN1	3066	7	chrB4	5	2.01211	chrB4.105402251	88545553	chrB4.105921368	88971301	425748
23	Bengal1	BEN1	3004	7	chrB4	11	2.14332	chrB4.68043416	57541931	chrB4.68622320	57967879	425948
23	Bengal1	BEN1	239	1	chrA1	6	1.9116	chrA1.153178186	120960686	chrA1.153717649	121390901	430215
23	Bengal1	BEN1	226	1	chrA1	10	1.87579	chrA1.146058604	114506760	chrA1.146629049	114937745	430985
23	Bengal1	BEN1	2990	7	chrB4	11	1.8825	chrB4.59612396	50566533	chrB4.60237514	51012341	445808
23	Bengal1	BEN1	1122	3	chrA3	8	1.95129	chrA3.102884653	80901632	chrA3.103450851	81347619	445987
23	Bengal1	BEN1	3012	7	chrB4	9	2.05998	chrB4.72945007	61525548	chrB4.73474429	61972185	446637
23	Bengal1	BEN1	514	2	chrA2	12	1.9277	chrA2.19700030	15408408	chrA2.20278288	15855566	447158
23	Bengal1	BEN1	4944	11	chrD2	6	2.13044	chrD2.84997140	63442537	chrD2.85548759	63896067	453530
23	Bengal1	BEN1	3077	7	chrB4	12	1.95766	chrB4.112101691	94154535	chrB4.112673431	94608998	454463
23	Bengal1	BEN1	4972	11	chrD2	9	1.9961	chrD2.102312924	77471518	chrD2.102890467	77926539	455021
23	Bengal1	BEN1	3063	7	chrB4	5	2.02805	chrB4.103666660	87074574	chrUn.5754380	87538724	464150
23	Bengal1	BEN1	3051	7	chrB4	13	2.10425	chrB4.97014183	81062296	chrB4.97625142	81532520	470224
23	Bengal1	BEN1	3015	7	chrB4	9	2.3058	chrB4.74570743	63036283	chrB4.75144229	63509594	473311
23	Bengal1	BEN1	4978	11	chrD2	9	2.30645	chrD2.106101326	80478630	chrD2.106756530	80959902	481272
23	Bengal1	BEN1	3019	7	chrB4	11	1.99541	chrB4.76983769	65030776	chrB4.77605684	65513670	482894
23	Bengal1	BEN1	1121	3	chrA3	9	2.34535	chrA3.102239441	80377435	chrA3.102843040	80870574	493139
23	Bengal1	BEN1	4940	11	chrD2	6	1.91835	chrD2.82318386	61421341	chrD2.82944030	61919907	498566
23	Bengal1	BEN1	3074	7	chrB4	12	2.03944	chrB4.110223428	92622604	chrB4.110850335	93124534	501930
23	Bengal1	BEN1	3013	7	chrB4	18	2.40888	chrB4.73528087	62009669	chrB4.74040505	62531970	522301
23	Bengal1	BEN1	3073	7	chrB4	15	1.95957	chrB4.109425857	91975064	chrB4.110107107	92532244	557180
24	Bengal2	BEN2	1132	3	chrA3	6	1.93215	chrA3.109095198	86023894	chrA3.109467286	86323164	299270
24	Bengal2	BEN2	4939	11	chrD2	9	1.97666	chrD2.81740109	60960471	chrD2.82173862	61311923	351452
24	Bengal2	BEN2	4958	11	chrD2	11	2.40555	chrD2.93677160	70417207	chrD2.94124712	70768727	351520
24	Bengal2	BEN2	4961	11	chrD2	8	2.70865	chrD2.95549188	71934698	chrD2.95976986	72291563	356865
24	Bengal2	BEN2	3061	7	chrB4	7	1.93892	chrB4.102495787	86109644	chrB4.102926512	86467297	357653
24	Bengal2	BEN2	4960	11	chrD2	10	2.59896	chrD2.95013345	71502009	chrD2.95476022	71874380	372371
24	Bengal2	BEN2	1130	3	chrA3	9	2.20642	chrA3.107787099	84939558	chrA3.108254561	85319057	379499
24	Bengal2	BEN2	1124	3	chrA3	6	2.01521	chrA3.104185471	81973269	chrA3.104665241	82352814	379545
24	Bengal2	BEN2	1125	3	chrA3	11	2.17465	chrA3.104754911	82426672	chrA3.105195850	82808013	381341
24	Bengal2	BEN2	3974	9	chrC2	11	1.99735	chrC2.69933095	58471838	chrC2.70406879	58865577	393739
24	Bengal2	BEN2	3049	7	chrB4	8	2.1047	chrB4.95831693	80123687	chrB4.96324638	80519999	396312
24	Bengal2	BEN2	1137	3	chrA3	8	1.92827	chrA3.111969691	88411945	chrA3.112455766	88813532	401587
24	Bengal2	BEN2	4946	11	chrD2	8	1.92203	chrD2.86294599	64474257	chrD2.86809450	64876070	401813
24	Bengal2	BEN2	4953	11	chrD2	9	2.02741	chrD2.90630688	67940201	chrD2.91090896	68343521	403320
24	Bengal2	BEN2	4959	11	chrD2	7	2.08396	chrD2.94344814	70966376	chrD2.94862014	71375578	409202
24	Bengal2	BEN2	3078	7	chrB4	8	2.24469	chrB4.112823339	94730082	chrB4.113307902	95139849	409767
24	Bengal2	BEN2	3051	7	chrB4	10	1.94694	chrB4.97091723	81122169	chrB4.97625142	81532520	410351
24	Bengal2	BEN2	1138	3	chrA3	14	1.93953	chrA3.112533653	88876684	chrA3.113024514	89291622	414938
24	Bengal2	BEN2	3076	7	chrB4	10	2.12917	chrB4.111576947	93710332	chrB4.112064891	94125449	415117
24	Bengal2	BEN2	1133	3	chrA3	9	2.03999	chrA3.109608202	86433991	chrA3.110113974	86850686	416695
24	Bengal2	BEN2	510	2	chrA2	11	1.91156	chrA2.17014497	13398949	chrA2.17535347	13816421	417472
24	Bengal2	BEN2	4947	11	chrD2	8	2.13432	chrD2.86839876	64902274	chrD2.87384379	65330572	428298
24	Bengal2	BEN2	3075	7	chrB4	8	2.42812	chrB4.110893365	93152856	chrB4.111427998	93589856	437000
24	Bengal2	BEN2	4962	11	chrD2	8	2.04251	chrD2.96129269	72407838	chrD2.96720187	72845280	437442
24	Bengal2	BEN2	3073	7	chrB4	10	2.03804	chrB4.109523486	92065302	chrB4.110079361	92504418	439116
24	Bengal2	BEN2	4956	11	chrD2	7	2.08481	chrD2.92460315	69427076	chrD2.93007016	69869671	442595
24	Bengal2	BEN2	1122	3	chrA3	9	1.92764	chrA3.102884653	80901632	chrA3.103450851	81347619	445987
24	Bengal2	BEN2	514	2	chrA2	11	2.17208	chrA2.19700030	15408408	chrA2.20278288	15855566	447158
24	Bengal2	BEN2	4963	11	chrD2	9	1.90717	chrD2.96813896	72918811	chrD2.97385940	73366928	448117
24	Bengal2	BEN2	4944	11	chrD2	6	2.25381	chrD2.84997140	63442537	chrD2.85548759	63896067	453530
24	Bengal2	BEN2	3077	7	chrB4	12	2.44856	chrB4.112101691	94154535	chrB4.112673431	94608998	454463
24	Bengal2	BEN2	3074	7	chrB4	9	1.93587	chrB4.110257159	92651476	chrB4.110850335	93124534	473058
24	Bengal2	BEN2	4945	11	chrD2	9	2.03408	chrD2.85598779	63946004	chrD2.86234397	64420155	474151
24	Bengal2	BEN2	4978	11	chrD2	9	2.07593	chrD2.106101326	80478630	chrD2.106756530	80959902	481272
24	Bengal2	BEN2	1121	3	chrA3	11	2.27674	chrA3.102239441	80377435	chrA3.102843040	80870574	493139
24	Bengal2	BEN2	4952	11	chrD2	11	2.35175	chrD2.89962526	67415958	chrD2.90592707	67912838	496880
24	Bengal2	BEN2	4948	11	chrD2	12	1.9492	chrD2.87483518	65423021	chrD2.88116107	65923074	500053
24	Bengal2	BEN2	4950	11	chrD2	9	1.89606	chrD2.88710894	66416250	chrD2.89308858	66916891	500641
24	Bengal2	BEN2	4954	11	chrD2	12	2.05849	chrD2.91168408	68389068	chrD2.91805143	68891461	502393
24	Bengal2	BEN2	3938	9	chrC2	10	2.0441	chrUn31.365690	40508427	chrUn33.169961	41013194	504767
24	Bengal2	BEN2	4968	11	chrD2	10	2.04126	chrD2.99850331	75401753	chrX.45017756	75911033	509280
25	Ragdoll1	RAG1	111	1	chrA1	5	2.89454	chrUn.69655148	54882000	chrA1.64310927	55172288	290288
25	Ragdoll1	RAG1	3518	8	chrC1	7	1.95419	chrC1.83509564	71758748	chrC1.83899998	72061164	302416
25	Ragdoll1	RAG1	2550	6	chrB3	6	2.19571	chrX.14746013	71531532	chrUn30.901221	71834087	302555
25	Ragdoll1	RAG1	162	1	chrA1	8	2.39289	chrA1.95110070	80330045	chrA1.95547159	80651013	320968
25	Ragdoll1	RAG1	4085	9	chrC2	9	1.98599	chrC2.130506694	115988275	chrC2.130934235	116362648	374373
25	Ragdoll1	RAG1	133	1	chrA1	8	1.94001	chrA1.180004332	65897818	chrA1.77686999	66278361	380543
25	Ragdoll1	RAG1	4016	9	chrC2	11	2.13301	chrC2.91082989	81662719	chrC2.91539587	82044340	381621
25	Ragdoll1	RAG1	4095	9	chrC2	9	1.93158	chrC2.57927703	121023249	chrUn.49218275	121410678	387429
25	Ragdoll1	RAG1	4129	9	chrC2	5	2.08676	chrC2.148915194	138020994	chrC2.177864725	138408756	387762
25	Ragdoll1	RAG1	4005	9	chrC2	7	2.01658	chrUn33.6289524	74035115	chrUn33.6673675	74423718	388603
25	Ragdoll1	RAG1	4096	9	chrC2	9	2.15965	chrC2.57423049	121443629	chrE1.51393539	121833091	389462
25	Ragdoll1	RAG1	4140	9	chrC2	11	2.2148	chrC2.171562201	143460500	chrC2.171087794	143858241	397741
25	Ragdoll1	RAG1	6813	15	chrE2	13	2.00855	chrE2.40690299	34314184	chrE2.41198969	34717049	402865
25	Ragdoll1	RAG1	4024	9	chrC2	6	2.43849	chrC2.96028643	85619644	chrC2.96541788	86025253	405609
25	Ragdoll1	RAG1	4135	9	chrC2	10	2.08425	chrC2.174696607	140932233	chrC2.174195739	141343220	410987
25	Ragdoll1	RAG1	132	1	chrA1	11	2.0985	chrA1.76481099	65320818	chrA1.76984579	65736149	415331
25	Ragdoll1	RAG1	814	2	chrA2	12	2.22809	chrA2.214473545	168285808	chrA2.215016569	168707645	421837
25	Ragdoll1	RAG1	4102	9	chrC2	13	2.33318	chrC2.132227390	124468523	chrC2.132766075	124890924	422401
25	Ragdoll1	RAG1	4134	9	chrC2	10	2.2977	chrC2.175253166	140478658	chrC2.174723476	140902978	424320
25	Ragdoll1	RAG1	163	1	chrA1	8	2.06366	chrA1.96904815	80837704	chrA1.96258697	81262469	424765
25	Ragdoll1	RAG1	1947	5	chrB2	7	2.27661	chrB2.9701522	9011706	chrB2.10231684	9442601	430895
25	Ragdoll1	RAG1	1532	4	chrB1	12	2.3427	chrB1.56145350	44575138	chrB1.56710799	45010474	435336
25	Ragdoll1	RAG1	4119	9	chrC2	9	2.10532	chrC2.142788357	132947843	chrUn.80612277	133385308	437465
25	Ragdoll1	RAG1	4100	9	chrC2	9	1.94044	chrUn23.359876	123490326	chrC2.131584033	123934105	443779
25	Ragdoll1	RAG1	4127	9	chrC2	7	2.10258	chrC2.147574320	136917860	chrC2.148113633	137365977	448117
25	Ragdoll1	RAG1	160	1	chrA1	9	2.17966	chrA1.93907918	79361440	chrA1.94449692	79816174	454734
25	Ragdoll1	RAG1	4132	9	chrC2	9	1.98241	chrC2.176551106	139444156	chrC2.175992120	139901430	457274
25	Ragdoll1	RAG1	131	1	chrA1	9	2.09539	chrA1.75897379	64830480	chrA1.76448091	65288126	457646
25	Ragdoll1	RAG1	4122	9	chrC2	12	2.16891	chrC2.144527587	134448280	chrC2.145143722	134906387	458107
25	Ragdoll1	RAG1	4090	9	chrC2	10	2.29421	chrC2.61069774	118421559	chrC2.60524699	118880128	458569
25	Ragdoll1	RAG1	1547	4	chrB1	8	2.34734	chrB1.69367235	52019048	chrB1.69962430	52480520	461472
25	Ragdoll1	RAG1	4128	9	chrC2	10	2.2162	chrC2.148252989	137473562	chrC2.148811532	137940003	466441
25	Ragdoll1	RAG1	4104	9	chrC2	15	2.19806	chrC2.133538848	125460405	chrC2.134127150	125933519	473114
25	Ragdoll1	RAG1	161	1	chrA1	13	2.69625	chrA1.94462210	79824126	chrA1.95046076	80301303	477177
25	Ragdoll1	RAG1	4103	9	chrC2	12	2.70704	chrC2.132830026	124946329	chrC2.133485392	125424312	477983
25	Ragdoll1	RAG1	4139	9	chrC2	10	2.18185	chrC2.172227819	142945813	chrC2.171617952	143424633	478820
25	Ragdoll1	RAG1	4112	9	chrC2	9	2.18407	chrC2.138522272	129468186	chrC2.139071692	129950738	482552
25	Ragdoll1	RAG1	4107	9	chrC2	9	2.13938	chrC2.135413370	126947110	chrC2.136055505	127434808	487698
25	Ragdoll1	RAG1	157	1	chrA1	13	1.91972	chrA1.92045412	77817864	chrA1.92643936	78307023	489159
25	Ragdoll1	RAG1	4123	9	chrC2	12	2.48529	chrC2.145211497	134967920	chrC2.145787129	135459366	491446
25	Ragdoll1	RAG1	4133	9	chrC2	15	2.51388	chrC2.175943270	139932313	chrC2.175310759	140442762	510449
25	Ragdoll1	RAG1	4097	9	chrC2	7	2.02001	chrE1.51469043	121865018	chrUn23.1442970	122378909	513891
26	Ragdoll2	RAG2	111	1	chrA1	6	2.17847	chrA1.64083445	54991436	chrA1.64412640	55260228	268792
26	Ragdoll2	RAG2	1564	4	chrB1	7	2.06022	chrB1.79683696	60571200	chrB1.80036645	60866649	295449
26	Ragdoll2	RAG2	162	1	chrA1	6	2.79743	chrA1.95110070	80330045	chrA1.95522007	80631570	301525
26	Ragdoll2	RAG2	3518	8	chrC1	6	1.91102	chrC1.83509564	71758748	chrC1.83899998	72061164	302416
26	Ragdoll2	RAG2	1789	4	chrB1	8	2.05032	chrUn13.8301216	172612244	chrUn13.8010961	172925497	313253
26	Ragdoll2	RAG2	1531	4	chrB1	6	2.35627	chrB1.55580309	44112170	chrB1.55984876	44435725	323555
26	Ragdoll2	RAG2	134	1	chrA1	10	1.97884	chrA1.77860122	66432010	chrA1.78288240	66764375	332365
26	Ragdoll2	RAG2	144	1	chrA1	5	2.34069	chrA1.84119225	71436938	chrA1.84537329	71782416	345478
26	Ragdoll2	RAG2	2466	6	chrB3	5	2.65991	chrUn3.10523686	27458104	chrUn.35832534	27808305	350201
26	Ragdoll2	RAG2	135	1	chrA1	8	2.71343	chrA1.78343279	66803136	chrA1.78793278	67172150	369014
26	Ragdoll2	RAG2	133	1	chrA1	9	2.00335	chrA1.180004332	65897818	chrA1.77686999	66278361	380543
26	Ragdoll2	RAG2	1556	4	chrB1	7	2.21269	chrB1.74964444	56561878	chrB1.75432210	56958470	396592
26	Ragdoll2	RAG2	7761	17	chrF1	10	2.00592	chrF1.27163581	25610637	chrF1.27658629	26010092	399455
26	Ragdoll2	RAG2	2583	6	chrB3	8	1.9449	chrUn8.14045929	88051046	chrUn8.14442489	88453801	402755
26	Ragdoll2	RAG2	140	1	chrA1	9	1.99534	chrA1.81487407	69320070	chrA1.81992188	69726186	406116
26	Ragdoll2	RAG2	136	1	chrA1	11	2.80205	chrA1.78989268	67334351	chrA1.79521852	67741368	407017
26	Ragdoll2	RAG2	1677	4	chrB1	14	2.11278	chrB1.141047899	116650944	chrE1.67213657	117061543	410599
26	Ragdoll2	RAG2	97	1	chrA1	14	1.94425	chrA1.55186480	47873957	chrA1.55690768	48284818	410861
26	Ragdoll2	RAG2	132	1	chrA1	10	2.15769	chrA1.76481099	65320818	chrA1.76984579	65736149	415331
26	Ragdoll2	RAG2	142	1	chrA1	8	1.98418	chrA1.82757389	70331036	chrA1.83262857	70751056	420020
26	Ragdoll2	RAG2	163	1	chrA1	9	2.45899	chrA1.96904815	80837704	chrA1.96258697	81262469	424765
26	Ragdoll2	RAG2	164	1	chrA1	8	2.46571	chrA1.96334833	81323069	chrA1.97000199	81758713	435644
26	Ragdoll2	RAG2	2578	6	chrB3	8	2.01225	chrUn8.11592279	85507364	chrUn8.12031141	85943553	436189
26	Ragdoll2	RAG2	137	1	chrA1	9	2.56467	chrA1.79639973	67826913	chrA1.80187048	68272481	445568
26	Ragdoll2	RAG2	1673	4	chrB1	14	2.0628	chrB1.138615858	114654638	chrB1.139150216	115101672	447034
26	Ragdoll2	RAG2	165	1	chrA1	11	2.09718	chrA1.97119888	81839076	chrA1.97740087	82286760	447684
26	Ragdoll2	RAG2	160	1	chrA1	8	2.94936	chrA1.93907918	79361440	chrA1.94449692	79816174	454734
26	Ragdoll2	RAG2	131	1	chrA1	10	1.99314	chrA1.75897379	64830480	chrA1.76448091	65288126	457646
26	Ragdoll2	RAG2	1547	4	chrB1	7	1.9811	chrB1.69367235	52019048	chrB1.69962430	52480520	461472
26	Ragdoll2	RAG2	1555	4	chrB1	12	2.27079	chrB1.74338700	56021064	chrB1.74877107	56489608	468544
26	Ragdoll2	RAG2	158	1	chrA1	9	2.38787	chrA1.92695163	78341468	chrA1.93249243	78810619	469151
26	Ragdoll2	RAG2	1684	4	chrB1	12	1.88416	chrB1.145237016	120121910	chrB1.145833560	120591739	469829
26	Ragdoll2	RAG2	4024	9	chrC2	9	2.00357	chrC2.95944382	85553200	chrC2.96541788	86025253	472053
26	Ragdoll2	RAG2	161	1	chrA1	12	2.75338	chrA1.94462210	79824126	chrA1.95046076	80301303	477177
26	Ragdoll2	RAG2	1678	4	chrB1	11	2.12114	chrE1.67374585	117132302	chrE1.68380014	117621022	488720
26	Ragdoll2	RAG2	157	1	chrA1	14	2.3549	chrA1.92045412	77817864	chrA1.92643936	78307023	489159
26	Ragdoll2	RAG2	159	1	chrA1	8	2.40115	chrA1.93264845	78820815	chrA1.93845931	79310732	489917
26	Ragdoll2	RAG2	143	1	chrA1	11	1.88004	chrA1.83317416	70802069	chrA1.83949499	71303599	501530
27	CornishRex	CREX	82	1	chrA1	5	3.18271	chrA1.46237491	40506126	chrA1.46529902	40746535	240409
27	CornishRex	CREX	1641	4	chrB1	5	2.1195	chrB1.119700528	98667061	chrB1.120034215	98933952	266891
27	CornishRex	CREX	4105	9	chrC2	8	2.10665	chrC2.134308201	126077887	chrC2.134646539	126351844	273957
27	CornishRex	CREX	58	1	chrA1	6	2.34643	chrA1.31145570	28360520	chrA1.31500643	28641106	280586
27	CornishRex	CREX	86	1	chrA1	5	2.02892	chrA1.48565081	42385372	chrA1.48911425	42682792	297420
27	CornishRex	CREX	4545	10	chrD1	7	1.99833	chrB3.25233385	105092563	chrUn18.8527193	105411285	318722
27	CornishRex	CREX	1035	3	chrA3	7	1.92972	chrA3.40285519	35244536	chrA3.40718404	35573158	328622
27	CornishRex	CREX	3971	9	chrC2	9	2.35699	chrC2.68195894	56994359	chrC2.68564262	57327958	333599
27	CornishRex	CREX	84	1	chrA1	6	2.74839	chrA1.47290400	41375433	chrA1.47756828	41735748	360315
27	CornishRex	CREX	6827	15	chrE2	8	2.117	chrE2.49638513	41350848	chrE2.50081438	41738584	387736
27	CornishRex	CREX	88	1	chrA1	9	2.0987	chrA1.49673942	43329817	chrA1.50137130	43719810	389993
27	CornishRex	CREX	5819	13	chrD4	10	1.99658	chrD4.11088301	17040139	chrD4.11583246	17431097	390958
27	CornishRex	CREX	1836	4	chrB1	7	1.96817	chrB4.85125207	196101618	chrB1.221022306	196512748	411130
27	CornishRex	CREX	1625	4	chrB1	6	2.13847	chrB1.110218692	90702377	chrB1.110692613	91113840	411463
27	CornishRex	CREX	71	1	chrA1	8	2.96491	chrA1.39512085	34881546	chrA1.40013650	35296624	415078
27	CornishRex	CREX	7801	17	chrF1	11	2.01397	chrF1.59409177	45581048	chrF1.58877211	46000961	419913
27	CornishRex	CREX	2185	5	chrB2	12	1.93597	chrB2.148092096	130275810	chrB2.148572085	130705883	430073
27	CornishRex	CREX	4103	9	chrC2	11	2.16064	chrC2.132895524	124991622	chrC2.133485392	125424312	432690
27	CornishRex	CREX	67	1	chrA1	5	1.97027	chrA1.37170927	32900384	chrA1.37685661	33336579	436195
27	CornishRex	CREX	83	1	chrA1	8	3.01322	chrA1.46635899	40849265	chrA1.47163173	41296829	447564
27	CornishRex	CREX	1118	3	chrA3	5	2.10542	chrA3.100411719	78894502	chrA3.100992587	79360221	465719
27	CornishRex	CREX	90	1	chrA1	9	1.96637	chrA1.50883560	44334316	chrA1.51427557	44802831	468515
27	CornishRex	CREX	598	2	chrA2	13	2.0501	chrA2.71835052	57674995	chrA2.72451296	58151656	476661
27	CornishRex	CREX	7735	17	chrF1	11	2.06796	chrF1.11632909	12937910	chrF1.12312004	13415228	477318
27	CornishRex	CREX	1839	4	chrB1	10	2.12562	chrB1.219626982	197601745	chrB1.219010781	198088312	486567
28	RussianBlue	RBLUE	132	1	chrA1	8	2.22144	chrA1.76658835	65481095	chrA1.76984579	65736149	255054
28	RussianBlue	RBLUE	124	1	chrA1	6	2.09462	chrA1.71610399	61298968	chrA1.71958052	61585911	286943
28	RussianBlue	RBLUE	121	1	chrA1	6	2.17116	chrA1.69915322	59897394	chrA1.70283973	60213271	315877
28	RussianBlue	RBLUE	2991	7	chrB4	6	2.26031	chrB4.60448997	51180171	chrB4.60830701	51507913	327742
28	RussianBlue	RBLUE	128	1	chrA1	5	3.01203	chrA1.74211318	63415641	chrA1.74644850	63759697	344056
28	RussianBlue	RBLUE	138	1	chrA1	9	2.16399	chrA1.80370585	68410518	chrA1.80806149	68767713	357195
28	RussianBlue	RBLUE	2951	7	chrB4	8	2.15305	chrB4.26007599	29116650	chrB4.26475790	29478796	362146
28	RussianBlue	RBLUE	6827	15	chrE2	8	2.14876	chrE2.49669683	41376407	chrE2.50081438	41738584	362177
28	RussianBlue	RBLUE	3592	8	chrC1	8	2.92062	chrUn19.1461517	110691496	chrUn19.1774807	111057791	366295
28	RussianBlue	RBLUE	2963	7	chrB4	8	2.64009	chrB4.42661474	35031332	chrB4.43108694	35401442	370110
28	RussianBlue	RBLUE	4850	11	chrD2	9	2.09041	chrD2.9855106	14619385	chrD2.10336429	14999472	380087
28	RussianBlue	RBLUE	136	1	chrA1	7	2.35522	chrA1.78989268	67334351	chrA1.79487502	67722972	388621
28	RussianBlue	RBLUE	3039	7	chrB4	6	2.98767	chrB4.89496053	75102411	chrB4.89958220	75493139	390728
28	RussianBlue	RBLUE	4857	11	chrD2	9	2.48708	chrD2.14351659	18120650	chrD2.14859172	18511977	391327
28	RussianBlue	RBLUE	122	1	chrA1	10	2.39802	chrA1.70429562	60321546	chrA1.70901037	60727587	406041
28	RussianBlue	RBLUE	228	1	chrA1	13	2.23159	chrA1.147422655	115588810	chrA1.147916524	115996468	407658
28	RussianBlue	RBLUE	2490	6	chrB3	9	2.25156	chrB3.49253930	41423732	chrB3.49765379	41831838	408106
28	RussianBlue	RBLUE	3597	8	chrC1	8	2.33363	chrC1.123920943	113205614	chrC1.124447492	113621862	416248
28	RussianBlue	RBLUE	2974	7	chrB4	9	2.12758	chrB4.49549042	40548206	chrB4.50104250	40974667	426461
28	RussianBlue	RBLUE	1556	4	chrB1	9	2.28996	chrB1.74931899	56531154	chrB1.75432210	56958470	427316
28	RussianBlue	RBLUE	2987	7	chrB4	6	2.08813	chrB4.57742223	49064204	chrB4.58276030	49492168	427964
28	RussianBlue	RBLUE	1553	4	chrB1	13	2.40857	chrB1.73133489	55027399	chrB1.73682062	55461568	434169
28	RussianBlue	RBLUE	2955	7	chrB4	14	2.30619	chrB4.41093855	31037912	chrB4.41633632	31474540	436628
28	RussianBlue	RBLUE	3601	8	chrC1	10	2.32354	chrC1.126502133	115152262	chrC1.127044580	115591433	439171
28	RussianBlue	RBLUE	113	1	chrA1	9	2.09891	chrA1.65059337	55808837	chrA1.65575002	56248882	440045
28	RussianBlue	RBLUE	2975	7	chrB4	15	2.48208	chrB4.50201745	41048958	chrB4.50776803	41490981	442023
28	RussianBlue	RBLUE	4851	11	chrD2	11	2.17301	chrD2.10468942	15118205	chrD2.11050138	15565997	447792
28	RussianBlue	RBLUE	80	1	chrA1	5	2.41441	chrA1.44811464	39336312	chrA1.45331357	39785808	449496
28	RussianBlue	RBLUE	2984	7	chrB4	11	2.14209	chrB1.224305096	47536221	chrB4.56462042	47988017	451796
28	RussianBlue	RBLUE	4853	11	chrD2	9	2.32769	chrD2.11662963	16041617	chrD2.12272341	16508280	466663
28	RussianBlue	RBLUE	81	1	chrA1	9	2.26844	chrA1.45401576	39838725	chrA1.45997792	40307102	468377
28	RussianBlue	RBLUE	1552	4	chrB1	11	2.1996	chrB1.72520885	54529679	chrB1.73098231	55002010	472331
28	RussianBlue	RBLUE	4858	11	chrD2	8	2.58013	chrD2.14932547	18556235	chrD2.15524292	19033465	477230
28	RussianBlue	RBLUE	2989	7	chrB4	12	2.14192	chrB4.58991152	50035318	chrB4.59578658	50539611	504293
29	JapaneseBobtail	JBOB	573	2	chrA2	6	2.18109	chrA2.56758083	45109786	chrA2.57046466	45335688	225902
29	JapaneseBobtail	JBOB	575	2	chrA2	12	2.53363	chrA2.57861359	46024316	chrA2.58192325	46288587	264271
29	JapaneseBobtail	JBOB	579	2	chrA2	5	2.2499	chrA2.60208400	47957127	chrA2.60549536	48247103	289976
29	JapaneseBobtail	JBOB	1740	4	chrB1	7	2.22831	chrB1.175223568	148172631	chrB1.175581392	148472083	299452
29	JapaneseBobtail	JBOB	1742	4	chrB1	8	2.03443	chrB1.176467194	149202210	chrB1.176858450	149506959	304749
29	JapaneseBobtail	JBOB	581	2	chrA2	7	2.21084	chrA2.61440783	48987907	chrA2.61819831	49310548	322641
29	JapaneseBobtail	JBOB	6324	14	chrE1	6	2.67531	chrE1.57736055	30870439	chrE1.58145090	31206610	336171
29	JapaneseBobtail	JBOB	1759	4	chrB1	5	2.26192	chrB1.186603670	157569988	chrB1.187028424	157917707	347719
29	JapaneseBobtail	JBOB	5442	12	chrD3	7	2.09652	chrD3.49054827	72256207	chrUn1.1168993	72629664	373457
29	JapaneseBobtail	JBOB	569	2	chrA2	7	2.19693	chrA2.54105601	42960959	chrA2.54540133	43340687	379728
29	JapaneseBobtail	JBOB	1738	4	chrB1	9	2.72725	chrUn15.13837032	147227500	chrUn13.17511937	147618166	390666
29	JapaneseBobtail	JBOB	582	2	chrA2	8	2.76155	chrA2.61921246	49406744	chrA2.62415286	49818512	411768
29	JapaneseBobtail	JBOB	1753	4	chrB1	12	2.13783	chrB1.183114169	154685357	chrB1.183643207	155108920	423563
29	JapaneseBobtail	JBOB	572	2	chrA2	7	2.51843	chrA2.55847120	44386191	chrA2.56385183	44810137	423946
29	JapaneseBobtail	JBOB	4467	10	chrD1	9	2.87534	chrD1.97516868	65802427	chrD1.98290266	66228840	426413
29	JapaneseBobtail	JBOB	1766	4	chrB1	6	2.16143	chrUn13.14781133	161116839	chrUn.66737907	161545630	428791
29	JapaneseBobtail	JBOB	4881	11	chrD2	9	2.21112	chrD2.29248903	31844871	chrD2.29779632	32273753	428882
29	JapaneseBobtail	JBOB	1537	4	chrB1	9	2.10261	chrB1.59346635	47078127	chrB1.59859911	47507409	429282
29	JapaneseBobtail	JBOB	587	2	chrA2	11	2.35849	chrA2.64899743	51889814	chrA2.65438945	52322245	432431
29	JapaneseBobtail	JBOB	6310	14	chrE1	10	2.2785	chrE1.48575620	21646865	chrE1.49164963	22083963	437098
29	JapaneseBobtail	JBOB	1739	4	chrB1	11	2.27269	chrUn13.17436425	147695688	chrB1.175181309	148141317	445629
29	JapaneseBobtail	JBOB	1750	4	chrB1	10	2.0628	chrB1.181372066	153185298	chrB1.181876045	153632922	447624
29	JapaneseBobtail	JBOB	1553	4	chrB1	13	2.03716	chrB1.73133489	55027399	chrB1.73714364	55475865	448466
29	JapaneseBobtail	JBOB	566	2	chrA2	7	2.76324	chrA2.52223470	41412651	chrA2.52777624	41862098	449447
29	JapaneseBobtail	JBOB	680	2	chrA2	9	2.0314	chrA2.158409350	101158610	chrA2.158930307	101612592	453982
29	JapaneseBobtail	JBOB	4969	11	chrD2	12	2.2158	chrD2.100523912	75959938	chrD2.101103592	76417406	457468
29	JapaneseBobtail	JBOB	565	2	chrA2	6	2.11707	chrA2.51587271	40904799	chrA2.52159317	41363374	458575
29	JapaneseBobtail	JBOB	4966	11	chrD2	12	2.05554	chrD2.98668577	74421368	chrUn.45474668	74885378	464010
29	JapaneseBobtail	JBOB	6325	14	chrE1	6	2.47448	chrE1.58288866	31318689	chrE1.58849878	31782931	464242
29	JapaneseBobtail	JBOB	4449	10	chrD1	10	2.06485	chrD1.85924488	56800467	chrD1.86448651	57267939	467472
29	JapaneseBobtail	JBOB	6335	14	chrE1	5	2.0627	chrE1.64483705	36336843	chrE1.65066031	36804601	467758
29	JapaneseBobtail	JBOB	1532	4	chrB1	14	2.07511	chrB1.56105895	44538897	chrB1.56710799	45010474	471577
29	JapaneseBobtail	JBOB	1552	4	chrB1	13	2.39006	chrB1.72520885	54529679	chrB1.73098231	55002010	472331
29	JapaneseBobtail	JBOB	6326	14	chrE1	7	2.03914	chrE1.58901258	31820630	chrE1.59501379	32296050	475420
29	JapaneseBobtail	JBOB	1539	4	chrB1	12	2.12038	chrB1.60525418	48056070	chrB1.61102102	48534093	478023
29	JapaneseBobtail	JBOB	583	2	chrA2	10	2.05121	chrA2.62461845	49860804	chrA2.63041343	50339455	478651
29	JapaneseBobtail	JBOB	4444	10	chrD1	10	2.14267	chrD1.82831896	54288261	chrD1.83404587	54771532	483271
29	JapaneseBobtail	JBOB	4438	10	chrD1	12	2.30619	chrD1.79169557	51243813	chrD1.79775984	51729505	485692
29	JapaneseBobtail	JBOB	4462	10	chrD1	5	2.03015	chrD1.94247176	63291059	chrD1.94885454	63777048	485989
29	JapaneseBobtail	JBOB	4542	10	chrD1	6	2.58517	chrD1.142469688	103324833	chrD1.143101330	103869944	545111
30	LaPerm	PERM	1740	4	chrB1	8	2.49671	chrB1.175223568	148172631	chrB1.175581392	148472083	299452
30	LaPerm	PERM	615	2	chrA2	10	2.21645	chrA2.115900804	67920951	chrA2.116286442	68251706	330755
30	LaPerm	PERM	5837	13	chrD4	9	2.14693	chrD4.22822099	26137635	chrUn1.11992902	26468905	331270
30	LaPerm	PERM	1742	4	chrB1	10	2.89958	chrB1.176467194	149202210	chrB1.176884304	149534466	332256
30	LaPerm	PERM	5863	13	chrD4	5	2.18	chrD4.32090208	40997119	chrD4.32521038	41341210	344091
30	LaPerm	PERM	1728	4	chrB1	8	2.64991	chrB1.171703482	142124582	chrB1.172132917	142472232	347650
30	LaPerm	PERM	1533	4	chrB1	8	2.27557	chrB1.56935998	45163722	chrB1.57383407	45521154	357432
30	LaPerm	PERM	1706	4	chrB1	8	2.81377	chrB1.158365898	131121366	chrB1.158843617	131484766	363400
30	LaPerm	PERM	33	1	chrA1	7	2.15884	chrA1.19538413	16051942	chrA1.20017375	16423623	371681
30	LaPerm	PERM	6823	15	chrE2	10	2.04456	chrE2.47242186	39363112	chrE2.47698348	39735065	371953
30	LaPerm	PERM	1738	4	chrB1	8	2.75108	chrUn15.13837032	147227500	chrUn13.17511937	147618166	390666
30	LaPerm	PERM	1741	4	chrB1	10	2.19341	chrB1.175873818	148719913	chrB1.176368015	149114481	394568
30	LaPerm	PERM	1727	4	chrB1	7	2.73732	chrB1.171100516	141640809	chrB1.171598241	142036933	396124
30	LaPerm	PERM	1717	4	chrB1	11	2.30467	chrB1.165040990	136662423	chrB1.165520780	137064258	401835
30	LaPerm	PERM	163	1	chrA1	10	2.36497	chrA1.96904815	80837704	chrA1.96258697	81262469	424765
30	LaPerm	PERM	1716	4	chrB1	13	2.06115	chrB1.164454055	136152640	chrB1.164946597	136584459	431819
30	LaPerm	PERM	166	1	chrA1	8	2.29958	chrA1.97804417	82332258	chrA1.98331780	82766942	434684
30	LaPerm	PERM	5839	13	chrD4	5	2.9626	chrUn1.11451373	27019704	chrE1.75546926	27455338	435634
30	LaPerm	PERM	1739	4	chrB1	9	2.68671	chrUn13.17436425	147695688	chrB1.175181309	148141317	445629
30	LaPerm	PERM	165	1	chrA1	11	3.12226	chrA1.97119888	81839076	chrA1.97740087	82286760	447684
30	LaPerm	PERM	617	2	chrA2	15	2.15357	chrA2.117057420	68909188	chrA2.117623895	69357371	448183
30	LaPerm	PERM	5840	13	chrD4	13	2.13259	chrE1.75715189	27532983	chrE1.76362820	27982937	449954
30	LaPerm	PERM	6826	15	chrE2	10	2.582	chrE2.48974288	40795837	chrE2.49502257	41248049	452212
30	LaPerm	PERM	160	1	chrA1	10	2.30484	chrA1.93907918	79361440	chrA1.94449692	79816174	454734
30	LaPerm	PERM	1700	4	chrB1	10	2.0611	chrB1.154796777	128115685	chrB1.155358765	128573548	457863
30	LaPerm	PERM	3647	8	chrC1	10	2.04393	chrC1.154656069	138091127	chrC1.155224711	138550502	459375
30	LaPerm	PERM	201	1	chrA1	11	2.18188	chrUn11.4009627	101934756	chrA1.132194210	102398268	463512
30	LaPerm	PERM	6825	15	chrE2	10	2.78754	chrE2.48370775	40297964	chrE2.48935543	40765383	467419
30	LaPerm	PERM	6824	15	chrE2	10	2.60986	chrE2.47751026	39789339	chrE2.48326666	40257356	468017
30	LaPerm	PERM	1705	4	chrB1	6	2.42808	chrB1.157717158	130575013	chrB1.158275149	131046996	471983
30	LaPerm	PERM	1743	4	chrB1	13	2.77964	chrB1.177016845	149675154	chrB1.177625092	150148969	473815
30	LaPerm	PERM	161	1	chrA1	12	2.42456	chrA1.94462210	79824126	chrA1.95046076	80301303	477177
30	LaPerm	PERM	614	2	chrA2	12	2.06307	chrA2.115250881	67401756	chrA2.115843829	67878956	477200
30	LaPerm	PERM	1745	4	chrB1	12	2.48136	chrB1.178193509	150643021	chrUn.81143475	151121581	478560
30	LaPerm	PERM	1659	4	chrB1	17	2.14787	chrB1.130346537	107671818	chrB1.130921474	108150757	478939
30	LaPerm	PERM	159	1	chrA1	8	2.04949	chrA1.93264845	78820815	chrA1.93845931	79310732	489917
30	LaPerm	PERM	1720	4	chrB1	12	2.23355	chrB1.166747580	138108827	chrB1.167378055	138601142	492315
30	LaPerm	PERM	5862	13	chrD4	12	2.43484	chrD4.31445499	40471596	chrD4.32061053	40968052	496456
30	LaPerm	PERM	5864	13	chrD4	11	2.23439	chrD4.32699366	41476754	chrUn.35007131	41979430	502676
30	LaPerm	PERM	1746	4	chrB1	9	2.25375	chrB1.178805063	151156235	chrF1.6737661	151675984	519749
31	Ocicat	OCI	3634	8	chrC1	6	2.24635	chrC1.146726201	131579847	chrC1.147018074	131797013	217166
31	Ocicat	OCI	8224	18	chrF2	9	2.14278	chrF2.16781556	16451869	chrF2.17135438	16735364	283495
31	Ocicat	OCI	4430	10	chrD1	5	2.28648	chrD1.74557735	47391237	chrD1.74880997	47685723	294486
31	Ocicat	OCI	4442	10	chrD1	8	2.55798	chrD1.81720871	53377729	chrD1.82132416	53716522	338793
31	Ocicat	OCI	2477	6	chrB3	7	2.51959	chrB3.41285174	34950297	chrB3.41692955	35291126	340829
31	Ocicat	OCI	3617	8	chrC1	8	2.47105	chrC1.136481669	123046545	chrC1.136950620	123402475	355930
31	Ocicat	OCI	4436	10	chrD1	6	2.12216	chrD1.77992078	50301871	chrD1.78404364	50660934	359063
31	Ocicat	OCI	4955	11	chrD2	7	2.29709	chrD2.91848603	68926664	chrD2.92286653	69288042	361378
31	Ocicat	OCI	3513	8	chrC1	9	2.17099	chrC1.80434425	69218802	chrC1.80866468	69581123	362321
31	Ocicat	OCI	3619	8	chrC1	6	2.56125	chrC1.137731395	124069843	chrC1.138155052	124435988	366145
31	Ocicat	OCI	3633	8	chrC1	7	2.21889	chrC1.146210236	131160985	chrUn.23051328	131546623	385638
31	Ocicat	OCI	8225	18	chrF2	11	2.3553	chrF2.17304094	16873974	chrF2.17779497	17266740	392766
31	Ocicat	OCI	8253	18	chrF2	12	2.19011	chrF2.34232743	30843140	chrF2.34743252	31250576	407436
31	Ocicat	OCI	4422	10	chrD1	9	2.34444	chrD1.69720548	43334999	chrD1.70265222	43749929	414930
31	Ocicat	OCI	3631	8	chrC1	8	2.39643	chrC1.144824578	130058531	chrC1.145362120	130474953	416422
31	Ocicat	OCI	3620	8	chrC1	8	2.14454	chrC1.138267525	124520128	chrC1.138816499	124937066	416938
31	Ocicat	OCI	8251	18	chrF2	13	2.32971	chrF2.32910546	29801108	chrF2.33442796	30218944	417836
31	Ocicat	OCI	7801	17	chrF1	10	2.45693	chrF1.59409177	45581048	chrF1.58877211	46000961	419913
31	Ocicat	OCI	3090	7	chrB4	8	2.15599	chrUn.2232930	100679109	chrUn10.694235	101100766	421657
31	Ocicat	OCI	3627	8	chrC1	14	3.01931	chrC1.142252595	128013432	chrC1.142797012	128437784	424352
31	Ocicat	OCI	3624	8	chrC1	6	2.16984	chrC1.140778482	126573865	chrC1.141316048	127001411	427546
31	Ocicat	OCI	3615	8	chrC1	9	2.74947	chrC1.135172249	122033238	chrC1.135734406	122462501	429263
31	Ocicat	OCI	8249	18	chrF2	12	2.19415	chrF2.31724068	28791232	chrF2.32224889	29223121	431889
31	Ocicat	OCI	4444	10	chrD1	8	2.34741	chrD1.82866344	54321233	chrD1.83390425	54757310	436077
31	Ocicat	OCI	4449	10	chrD1	7	2.49736	chrD1.85954142	56829716	chrD1.86448651	57267939	438223
31	Ocicat	OCI	3629	8	chrC1	5	2.30944	chrC1.143623371	129060287	chrC1.144141000	129509651	449364
31	Ocicat	OCI	2034	5	chrB2	11	2.23166	chrB2.66678437	54885007	chrB2.67263826	55335049	450042
31	Ocicat	OCI	700	2	chrA2	16	2.20866	chrA2.170469621	111130841	chrA2.171022188	111582356	451515
31	Ocicat	OCI	3622	8	chrC1	6	2.38695	chrC1.139509051	125530342	chrC1.140066801	125984808	454466
31	Ocicat	OCI	1709	4	chrB1	13	2.22418	chrB1.160210394	132635046	chrB1.160800644	133090191	455145
31	Ocicat	OCI	3625	8	chrC1	8	2.27944	chrUn.40614738	127043599	chrC1.141918731	127498936	455337
31	Ocicat	OCI	3505	8	chrC1	10	2.18339	chrC1.75492674	65128197	chrC1.76036068	65588826	460629
31	Ocicat	OCI	3623	8	chrC1	8	2.17444	chrC1.140103360	126021430	chrC1.140683826	126499518	478088
31	Ocicat	OCI	2476	6	chrB3	5	2.26878	chrB3.40655430	34413022	chrB3.41221397	34894129	481107
31	Ocicat	OCI	4423	10	chrD1	10	2.55673	chrD1.70298439	43778756	chrD1.70876984	44267606	488850
31	Ocicat	OCI	4443	10	chrD1	11	2.31713	chrD1.82186351	53756920	chrD1.82789416	54251742	494822
31	Ocicat	OCI	3616	8	chrC1	10	2.88177	chrC1.135793629	122508910	chrC1.136425103	123005150	496240
32	Peterbald	PBALD	795	2	chrA2	5	1.97212	chrUn16.7436011	158631332	chrUn16.7172739	158886970	255638
32	Peterbald	PBALD	1725	4	chrB1	7	1.90705	chrB1.169862064	140622762	chrB1.170207914	140935292	312530
32	Peterbald	PBALD	3764	8	chrC1	5	1.94224	chrC1.215261083	195111748	chrUn.60595535	195426002	314254
32	Peterbald	PBALD	4030	9	chrC2	5	3.07736	chrUn34.4338879	88619282	chrUn34.4034783	88942196	322914
32	Peterbald	PBALD	376	1	chrA1	8	1.98175	chrA1.228738190	189385270	chrA1.229088194	189724967	339697
32	Peterbald	PBALD	374	1	chrA1	7	2.09643	chrA1.227496384	188365348	chrA1.227906147	188705500	340152
32	Peterbald	PBALD	370	1	chrA1	6	2.03477	chrA1.225147736	186430647	chrA1.225572196	186771676	341029
32	Peterbald	PBALD	794	2	chrA2	7	1.88361	chrUn16.7904019	158158807	chrUn16.7557554	158507425	348618
32	Peterbald	PBALD	4352	10	chrD1	6	1.99075	chrD1.7552229	6357962	chrD1.7982547	6710799	352837
32	Peterbald	PBALD	4358	10	chrD1	5	1.82918	chrD1.11419602	9440928	chrD1.11870090	9794858	353930
32	Peterbald	PBALD	755	2	chrA2	5	1.86644	chrA2.204598792	138756767	chrUn14.4000498	139120058	363291
32	Peterbald	PBALD	3408	8	chrC1	8	1.92786	chrC1.21308710	16613154	chrC1.21751136	16992613	379459
32	Peterbald	PBALD	386	1	chrA1	10	2.48086	chrA1.234775528	194392440	chrA1.235273437	194782485	390045
32	Peterbald	PBALD	4357	10	chrD1	10	1.89452	chrD1.10775458	8913664	chrD1.11246358	9308563	394899
32	Peterbald	PBALD	530	2	chrA2	8	1.93941	chrA2.29668013	23438041	chrA2.30228982	23837405	399364
32	Peterbald	PBALD	1939	5	chrB2	10	1.98159	chrB2.4863422	5008303	chrB2.5357321	5409997	401694
32	Peterbald	PBALD	1545	4	chrB1	10	1.86007	CLU.388	51078539	chrB1.68664974	51481073	402534
32	Peterbald	PBALD	4024	9	chrC2	6	1.96632	chrC2.96028643	85619644	chrC2.96541788	86025253	405609
32	Peterbald	PBALD	3710	8	chrC1	7	2.2892	chrC1.187409582	169621002	chrC1.187888127	170027883	406881
32	Peterbald	PBALD	3709	8	chrC1	6	2.16448	chrC1.186882366	169185745	chrC1.187377956	169598305	412560
32	Peterbald	PBALD	377	1	chrA1	9	2.69652	chrA1.229302583	189890664	chrA1.229794800	190310510	419846
32	Peterbald	PBALD	529	2	chrA2	9	1.99439	chrA2.29043627	22976874	chrA2.29588295	23402606	425732
32	Peterbald	PBALD	797	2	chrA2	7	2.13513	chrUn16.6488150	159584350	chrUn.77590479	160011804	427454
32	Peterbald	PBALD	1743	4	chrB1	6	2.01704	chrD3.53800525	149693142	chrB1.177592477	150121432	428290
32	Peterbald	PBALD	385	1	chrA1	9	1.99205	chrA1.234094774	193848595	chrA1.234639188	194280849	432254
32	Peterbald	PBALD	8317	18	chrF2	10	2.0881	chrF2.70425307	62823250	chrF2.70953629	63258165	434915
32	Peterbald	PBALD	371	1	chrA1	10	2.29867	chrA1.225675606	186864091	chrA1.226186457	187308679	444588
32	Peterbald	PBALD	383	1	chrA1	7	1.84955	chrA1.232902689	192876119	chrA1.233426762	193321525	445406
32	Peterbald	PBALD	382	1	chrA1	13	2.21202	chrA1.232240159	192345068	chrA1.232806695	192791616	446548
32	Peterbald	PBALD	380	1	chrA1	6	2.98619	chrA1.231062685	191344495	chrA1.231595996	191793598	449103
32	Peterbald	PBALD	3757	8	chrC1	10	1.87343	chrC1.210868222	191519751	chrC1.211419892	191979035	459284
32	Peterbald	PBALD	4031	9	chrC2	8	2.76327	chrUn34.3988764	88988500	chrUn34.3525725	89454300	465800
32	Peterbald	PBALD	3758	8	chrC1	10	2.23975	chrC1.211441063	191998507	chrC1.212033448	192471243	472736
32	Peterbald	PBALD	384	1	chrA1	8	2.08109	chrA1.233458379	193345303	chrA1.234051838	193822200	476897
32	Peterbald	PBALD	379	1	chrA1	8	3.12243	chrA1.230454649	190833956	chrA1.231026827	191311856	477900
32	Peterbald	PBALD	4037	9	chrC2	8	1.83681	chrC2.102469484	92020235	chrC2.103017903	92501468	481233
32	Peterbald	PBALD	2605	6	chrB3	8	1.84345	chrB3.106855740	98963956	chrB3.107505146	99472716	508760
33	Bombay	BOM	1529	4	chrB1	7	2.48078	chrB1.54308307	43085644	chrB1.54527514	43289524	203880
33	Bombay	BOM	3110	7	chrB4	6	2.30636	chrB4.127039706	110606150	chrB4.127363543	110868535	262385
33	Bombay	BOM	3086	7	chrB4	9	2.17609	chrB4.117708342	98783558	chrB4.118049921	99066167	282609
33	Bombay	BOM	591	2	chrA2	7	2.2489	chrA2.67566736	54020013	chrA2.67933465	54330743	310730
33	Bombay	BOM	3100	7	chrB4	6	2.04067	chrB4.121136155	105664602	chrB4.121519346	105981350	316748
33	Bombay	BOM	1547	4	chrB1	9	1.97019	chrB1.69496189	52127991	chrB1.69962430	52480520	352529
33	Bombay	BOM	3112	7	chrB4	9	2.01959	chrB4.128331539	111685855	chrB4.128727651	112041223	355368
33	Bombay	BOM	3119	7	chrB4	6	2.14504	chrB4.132522836	115107872	chrB4.132979447	115481643	373771
33	Bombay	BOM	1515	4	chrB1	9	2.20683	chrB1.41261100	34020943	chrB1.41706895	34395351	374408
33	Bombay	BOM	1855	4	chrB1	12	2.06243	chrB1.226219586	205683395	chrB1.225704148	206078665	395270
33	Bombay	BOM	3097	7	chrB4	9	2.77506	chrB3.93381892	104123682	chrB3.93833836	104522358	398676
33	Bombay	BOM	1543	4	chrB1	9	1.96116	chrB1.36933014	50127610	chrB1.36168826	50526733	399123
33	Bombay	BOM	3117	7	chrB4	11	2.10703	chrB4.131315774	114122104	chrB4.131811070	114523136	401032
33	Bombay	BOM	589	2	chrA2	8	2.14135	chrA2.66133993	52875386	chrA2.66660427	53280558	405172
33	Bombay	BOM	26	1	chrA1	6	2.01856	chrUn.78831235	12567512	chrA1.15716044	12976660	409148
33	Bombay	BOM	2109	5	chrB2	10	2.69758	chrB2.112997714	92324978	chrB2.113533232	92738190	413212
33	Bombay	BOM	3079	7	chrB4	9	2.28453	chrB4.113343370	95165032	chrB4.113890305	95590705	425673
33	Bombay	BOM	1517	4	chrB1	10	2.34774	chrC1.11363589	35071189	chrB1.42973654	35499050	427861
33	Bombay	BOM	3080	7	chrB4	11	2.65721	chrB4.113948393	95641156	chrB4.114460019	96069060	427904
33	Bombay	BOM	1516	4	chrB1	10	2.56369	chrB1.41912275	34552495	chrB1.42428769	34988327	435832
33	Bombay	BOM	598	2	chrA2	13	2.06996	chrA2.71835052	57674995	chrA2.72397198	58113769	438774
33	Bombay	BOM	3081	7	chrB4	6	2.17269	chrB4.114530590	96125682	chrB4.115065638	96574450	448768
33	Bombay	BOM	3109	7	chrB4	8	2.17406	chrB4.126444033	110113378	chrUn.67123504	110563278	449900
33	Bombay	BOM	588	2	chrA2	11	2.03909	chrA2.65526406	52388689	chrA2.66094362	52841664	452975
33	Bombay	BOM	605	2	chrA2	8	1.97135	chrUn16.1850683	62904650	chrUn16.1055214	63358936	454286
33	Bombay	BOM	3108	7	chrB4	10	2.39907	chrB4.125858515	109611746	chrB4.126390638	110067244	455498
33	Bombay	BOM	3118	7	chrB4	10	2.14449	chrB4.131846840	114549289	chrB4.132396113	115007767	458478
33	Bombay	BOM	608	2	chrA2	11	2.05746	chrUn16.37934	64391766	chrUn18.392904	64850766	459000
33	Bombay	BOM	3098	7	chrB4	6	2.48485	chrB3.93956255	104619439	chrB3.94534157	105084394	464955
33	Bombay	BOM	1548	4	chrB1	7	2.35435	chrB1.70021714	52528724	chrB1.70596293	52994366	465642
33	Bombay	BOM	3116	7	chrB4	8	1.96021	chrB4.130626419	113555672	chrB4.131202456	114025040	469368
33	Bombay	BOM	3114	7	chrB4	9	2.18023	chrB4.129353718	112539860	chrB4.129940853	113012031	472171
33	Bombay	BOM	3104	7	chrB4	9	1.95815	chrB4.123431302	107613373	chrB4.124024885	108097451	484078
33	Bombay	BOM	3120	7	chrB4	9	2.0431	chrB4.133047736	115545370	chrB4.133640812	116031849	486479
33	Bombay	BOM	3099	7	chrB4	10	2.03542	chrB3.94563290	105119960	chrB4.121057815	105608344	488384
33	Bombay	BOM	5862	13	chrD4	10	2.12601	chrD4.31445499	40471596	chrD4.32061053	40968052	496456
33	Bombay	BOM	5864	13	chrD4	9	1.99422	chrD4.32699366	41476754	chrUn.35007131	41979430	502676
33	Bombay	BOM	4420	10	chrD1	12	2.04115	chrD1.68333903	42258082	chrD1.69073593	42812114	554032
34	Birman1	BIR1	3517	8	chrC1	5	2.43883	chrC1.83046285	71368903	chrC1.83240396	71538455	169552
34	Birman1	BIR1	788	2	chrA2	5	2.12459	chrA2.209287067	155090996	chrUn16.10793440	155294528	203532
34	Birman1	BIR1	218	1	chrA1	5	2.10261	chrA1.141587317	110722429	chrA1.141909472	110980571	258142
34	Birman1	BIR1	7828	17	chrF1	6	2.55037	chrF1.74663310	59080988	chrUn38.8094015	59344007	263019
34	Birman1	BIR1	1729	4	chrB1	5	2.16464	chrB1.172326666	142619147	chrB1.172659884	142883591	264444
34	Birman1	BIR1	1598	4	chrB1	5	2.11259	chrB1.95884315	77282357	chrB1.96273167	77597876	315519
34	Birman1	BIR1	1679	4	chrB1	5	2.41781	chrE1.68472961	117668989	chrE1.69194258	118005468	336479
34	Birman1	BIR1	4882	11	chrD2	8	2.05814	chrD2.30038990	32494173	chrD2.30503598	32841787	347614
34	Birman1	BIR1	1735	4	chrB1	7	2.24873	chrUn32.741670	145692904	chrUn32.398516	146053682	360778
34	Birman1	BIR1	1738	4	chrB1	5	2.8688	chrUn15.13853970	147244413	chrUn13.17511937	147618166	373753
34	Birman1	BIR1	3759	8	chrC1	6	2.46095	chrC1.212098237	192519837	chrC1.212573781	192897157	377320
34	Birman1	BIR1	3756	8	chrC1	7	2.61225	chrC1.210385574	191110744	chrC1.210837119	191490939	380195
34	Birman1	BIR1	3078	7	chrB4	5	2.5228	chrB4.112749983	94669256	chrB4.113223397	95066229	396973
34	Birman1	BIR1	3702	8	chrC1	9	2.29507	chrC1.182667524	165649631	chrB3.165046740	166057380	407749
34	Birman1	BIR1	1677	4	chrB1	11	2.54329	chrB1.141047899	116650944	chrE1.67213657	117061543	410599
34	Birman1	BIR1	408	1	chrA1	5	2.07353	chrA1.248251147	205354630	chrA1.248755975	205774132	419502
34	Birman1	BIR1	4884	11	chrD2	10	2.12163	chrD2.31144049	33371302	chrD2.31710751	33791104	419802
34	Birman1	BIR1	1597	4	chrB1	5	2.10469	chrB1.95127278	76690680	chrB1.95671165	77118410	427730
34	Birman1	BIR1	1675	4	chrB1	7	2.13554	chrB1.139710603	115551786	chrB1.140254035	115998107	446321
34	Birman1	BIR1	1673	4	chrB1	11	2.41336	chrB1.138615858	114654638	chrB1.139150216	115101672	447034
34	Birman1	BIR1	1676	4	chrB1	6	2.53293	chrB1.140421086	116133158	chrB1.141004753	116616454	483296
35	Birman2	BIR2	2075	5	chrB2	5	2.51363	chrB2.92870597	75671571	chrB2.93030693	75802626	131055
35	Birman2	BIR2	1598	4	chrB1	6	2.24382	chrB1.95884315	77282357	chrB1.96273167	77597876	315519
35	Birman2	BIR2	3880	9	chrC2	7	2.15257	chrC2.14064522	11571487	chrC2.14508553	11910849	339362
35	Birman2	BIR2	7830	17	chrF1	7	2.24019	chrUn38.8830567	60092435	chrF1.82104499	60437602	345167
35	Birman2	BIR2	4882	11	chrD2	9	2.20994	chrD2.30038990	32494173	chrD2.30503598	32841787	347614
35	Birman2	BIR2	6371	14	chrE1	5	2.22194	chrUn9.2376457	54443701	chrUn9.2756729	54811448	367747
35	Birman2	BIR2	3759	8	chrC1	6	2.05568	chrC1.212098237	192519837	chrC1.212573781	192897157	377320
35	Birman2	BIR2	1020	3	chrA3	10	2.19699	chrA3.1459526	27679394	chrA3.922549	28059839	380445
35	Birman2	BIR2	3086	7	chrB4	7	2.46588	chrB4.117560295	98679862	chrB4.118049921	99066167	386305
35	Birman2	BIR2	3078	7	chrB4	5	2.46785	chrB4.112749983	94669256	chrB4.113223397	95066229	396973
35	Birman2	BIR2	105	1	chrA1	7	2.16168	chrA1.60270786	51882854	chrA1.60768666	52280615	397761
35	Birman2	BIR2	637	2	chrA2	8	2.2096	chrA2.129242931	79645620	chrA2.129706564	80043634	398014
35	Birman2	BIR2	2202	5	chrB2	9	2.09164	chrB2.158344597	138791918	chrB2.158863114	139191811	399893
35	Birman2	BIR2	4884	11	chrD2	10	2.3269	chrD2.31144049	33371302	chrD2.31710751	33791104	419802
35	Birman2	BIR2	2076	5	chrB2	5	2.54976	chrB2.93086419	75835749	chrB2.93668805	76271040	435291
35	Birman2	BIR2	7733	17	chrF1	7	2.18469	chrF1.10446822	11976672	chrF1.10979503	12413744	437072
35	Birman2	BIR2	3087	7	chrB4	7	2.1581	chrB4.118195786	99181943	chrB4.118722775	99632077	450134
35	Birman2	BIR2	4883	11	chrD2	9	2.19461	chrD2.30541310	32868959	chrD2.31082143	33319885	450926
35	Birman2	BIR2	3077	7	chrB4	6	3.18907	chrB4.112101691	94154535	chrB4.112673431	94608998	454463
35	Birman2	BIR2	104	1	chrA1	11	2.1661	chrA1.59588315	51295847	chrA1.60119803	51750510	454663
36	KhaoManee	MANEE	2456	6	chrB3	7	3.67932	chrB3.28803727	22568615	chrB3.29117668	22812409	243794
36	KhaoManee	MANEE	1805	4	chrB1	7	2.3357	chrB1.18310189	180609164	chrUn3.13837908	180882361	273197
36	KhaoManee	MANEE	2960	7	chrB4	8	3.0841	chrUn2.397980	33512859	chrUn2.186481	33790045	277186
36	KhaoManee	MANEE	3749	8	chrC1	7	2.28176	chrC1.206172950	187511490	chrC1.206468028	187813490	302000
36	KhaoManee	MANEE	2453	6	chrB3	8	3.22591	chrB3.26953773	21105287	chrB3.27332201	21410314	305027
36	KhaoManee	MANEE	2455	6	chrB3	5	3.19022	chrB3.27985725	21944062	chrB3.28415747	22271238	327176
36	KhaoManee	MANEE	2472	6	chrB3	6	3.09075	chrB3.38345041	32551615	chrB3.38786032	32904150	352535
36	KhaoManee	MANEE	2963	7	chrB4	10	3.24199	chrB4.42661474	35031332	chrB4.43108694	35401442	370110
36	KhaoManee	MANEE	5403	12	chrD3	6	2.81012	chrD3.73014497	52776099	chrD3.73450895	53152329	376230
36	KhaoManee	MANEE	5857	13	chrD4	11	2.78329	chrD4.28457474	38100092	chrD4.28942382	38483600	383508
36	KhaoManee	MANEE	5855	13	chrD4	8	2.63825	chrD4.27184908	37027176	chrD4.27678653	37438263	411087
36	KhaoManee	MANEE	2957	7	chrB4	8	3.17273	chrB4.42288559	32017327	chrC2.15687460	32429669	412342
36	KhaoManee	MANEE	4056	9	chrC2	10	2.69295	chrC2.113729132	101496271	chrC2.114215236	101910622	414351
36	KhaoManee	MANEE	6803	15	chrE2	11	2.69795	chrE2.34359531	29274087	chrE2.34871163	29691720	417633
36	KhaoManee	MANEE	1161	3	chrA3	9	2.64075	chrA3.126407952	100367663	chrA3.126936029	100786472	418809
36	KhaoManee	MANEE	2958	7	chrB4	9	3.03039	chrUn2.1294775	32521290	chrUn2.882637	32946873	425583
36	KhaoManee	MANEE	118	1	chrA1	5	2.28866	chrA1.68064993	58308750	chrA1.68572572	58743873	435123
36	KhaoManee	MANEE	5843	13	chrD4	9	2.46081	chrUn1.10579108	29031361	chrUn1.10145373	29471849	440488
36	KhaoManee	MANEE	3084	7	chrB4	7	2.47329	chrB4.116321436	97637663	chrB4.116844174	98078228	440565
36	KhaoManee	MANEE	3987	9	chrC2	10	2.55904	chrC2.77686541	64971492	chrC2.78501510	65417033	445541
36	KhaoManee	MANEE	5856	13	chrD4	11	2.91847	chrD4.27741899	37498187	chrD4.28284295	37948993	450806
36	KhaoManee	MANEE	2454	6	chrB3	9	3.13716	chrB3.27379243	21448963	chrB3.27938123	21909428	460465
36	KhaoManee	MANEE	2611	6	chrB3	9	2.29993	chrB3.110504918	101976004	chrB3.111027652	102436757	460753
36	KhaoManee	MANEE	2962	7	chrB4	6	2.37741	chrUn27.415468	34512572	chrB4.42600988	34979364	466792
36	KhaoManee	MANEE	1532	4	chrB1	15	2.61198	chrB1.56105895	44538897	chrB1.56710799	45010474	471577
36	KhaoManee	MANEE	2462	6	chrB3	6	2.62139	chrB3.31830156	25443491	chrB3.32467118	25918857	475366
36	KhaoManee	MANEE	6802	15	chrE2	15	3.28169	chrE2.33720602	28768974	chrE2.34315685	29246022	477048
36	KhaoManee	MANEE	1534	4	chrB1	6	2.39878	chrB1.57415515	45540857	chrB1.58024429	46018628	477771
36	KhaoManee	MANEE	6801	15	chrE2	10	2.98604	chrE2.33090796	28265516	chrE2.33680961	28743522	478006
36	KhaoManee	MANEE	670	2	chrA2	10	2.72145	chrA2.152195947	96103824	chrA2.152818029	96587111	483287
36	KhaoManee	MANEE	64	1	chrA1	8	2.53698	chrA1.35323230	31342697	chrA1.35892027	31830282	487585
36	KhaoManee	MANEE	2967	7	chrB4	10	2.30913	chrB4.45158962	37001475	chrB4.45771624	37503281	501806
36	KhaoManee	MANEE	2461	6	chrB3	9	3.24334	chrB3.31134000	24926730	chrB3.31828494	25441878	515148
37	Oriental	ORI	6356	14	chrE1	5	2.19908	chrUn9.3407270	46904661	chrUn9.6086586	47117017	212356
37	Oriental	ORI	4143	9	chrC2	7	2.21615	chrC2.169513861	145127872	chrC2.169222659	145358680	230808
37	Oriental	ORI	8261	18	chrF2	5	2.28276	chrF2.39032196	34829805	chrF2.39360139	35097759	267954
37	Oriental	ORI	6359	14	chrE1	5	2.7091	chrUn9.7619364	48317288	chrUn9.7949871	48648191	330903
37	Oriental	ORI	374	1	chrA1	6	2.27187	chrA1.227496384	188365348	chrA1.227906147	188705500	340152
37	Oriental	ORI	6349	14	chrE1	8	2.2319	chrE1.74124962	43199775	chrE1.74563823	43547855	348080
37	Oriental	ORI	2077	5	chrB2	5	2.41497	chrB2.93822798	76403557	chrB2.94270392	76752479	348922
37	Oriental	ORI	2093	5	chrB2	8	3.42862	chrB2.103527652	84364236	chrB2.103982146	84713649	349413
37	Oriental	ORI	386	1	chrA1	8	2.12737	chrA1.234836865	194429146	chrA1.235273437	194782485	353339
37	Oriental	ORI	641	2	chrA2	7	2.07136	chrA2.131712284	81674212	chrA2.132171278	82047818	373606
37	Oriental	ORI	6354	14	chrE1	5	2.33266	chrUn9.4644631	45906950	chrUn9.4275212	46282088	375138
37	Oriental	ORI	2092	5	chrB2	8	2.8459	chrB2.102894738	83907571	chrB2.103413266	84283250	375679
37	Oriental	ORI	2090	5	chrB2	7	2.0808	chrB1.109466444	82895457	chrB2.102097818	83273951	378494
37	Oriental	ORI	384	1	chrA1	7	2.18713	chrA1.233458379	193345303	chrA1.233974184	193748789	403486
37	Oriental	ORI	6350	14	chrE1	7	2.44737	chrE1.74766200	43697590	chrE1.75330428	44138280	440690
37	Oriental	ORI	368	1	chrA1	7	2.19564	chrA1.223820842	185374918	chrA1.224381421	185817891	442973
37	Oriental	ORI	382	1	chrA1	12	2.46863	chrA1.232240159	192345068	chrA1.232806695	192791616	446548
37	Oriental	ORI	2094	5	chrB2	6	2.21148	chrB2.104089281	84802103	chrB2.104583806	85249982	447879
37	Oriental	ORI	4141	9	chrC2	7	2.12868	chrC2.171038275	143903849	chrC2.170484320	144356701	452852
37	Oriental	ORI	359	1	chrA1	13	2.19963	chrA1.218362904	180863784	chrA1.218951886	181317827	454043
37	Oriental	ORI	2089	5	chrB2	10	2.68635	chrB2.100951219	82330808	chrB2.101525576	82787081	456273
37	Oriental	ORI	360	1	chrA1	12	2.66391	chrA1.218986378	181352634	chrA1.219534224	181813195	460561
37	Oriental	ORI	6358	14	chrE1	7	2.31937	chrUn9.7107386	47815477	chrUn9.7581901	48282020	466543
37	Oriental	ORI	363	1	chrA1	9	2.45178	chrA1.220815781	182864390	chrA1.221393338	183336887	472497
37	Oriental	ORI	379	1	chrA1	11	2.33348	chrA1.230454649	190833956	chrA1.231026827	191311856	477900
37	Oriental	ORI	6352	14	chrE1	6	2.18228	chrUn9.6210794	44717053	chrUn.65914586	45195841	478788
37	Oriental	ORI	2088	5	chrB2	11	2.58506	chrB2.100319381	81813714	chrB2.100918175	82304651	490937
37	Oriental	ORI	6361	14	chrE1	10	2.8966	chrUn9.8642870	49341068	chrUn9.9117732	49835988	494920
37	Oriental	ORI	2095	5	chrB2	9	2.27357	chrB2.104646918	85302613	chrB2.105278471	85803218	500605
37	Oriental	ORI	2082	5	chrB2	10	2.77114	chrB2.96774257	78808432	chrB2.97401135	79326353	517921
37	Oriental	ORI	6353	14	chrE1	7	2.4127	chrUn9.5479589	45199510	chrUn9.4772025	45782666	583156
38	Burmese1	BUR1	109	1	chrA1	6	1.98757	chrA1.62623682	53812287	chrA1.63013679	54111112	298825
38	Burmese1	BUR1	1508	4	chrB1	8	2.26652	chrB1.35116171	30550260	chrB1.35527445	30873386	323126
38	Burmese1	BUR1	1123	3	chrA3	8	2.34564	chrA3.103560864	81437734	chrA3.103943003	81774807	337073
38	Burmese1	BUR1	3554	8	chrC1	6	1.9904	chrC1.105164689	89858212	chrC1.105560096	90202199	343987
38	Burmese1	BUR1	1510	4	chrB1	8	2.16201	chrB1.36834625	31619935	chrB1.30300162	31970492	350557
38	Burmese1	BUR1	1672	4	chrB1	6	2.19441	chrB1.138006187	114154438	chrB1.138443990	114511109	356671
38	Burmese1	BUR1	1119	3	chrA3	8	2.1797	chrA3.101172329	79505894	chrA3.101652169	79876609	370715
38	Burmese1	BUR1	4452	10	chrD1	9	2.08268	chrD1.87784565	58354288	chrD1.88245611	58730336	376048
38	Burmese1	BUR1	1511	4	chrB1	8	2.05962	chrUn25.1482328	32119665	chrB1.39395995	32503014	383349
38	Burmese1	BUR1	3552	8	chrC1	5	2.00762	chrC1.103855617	88716953	chrC1.104341474	89150433	433480
38	Burmese1	BUR1	4455	10	chrD1	8	2.40365	chrD1.89571064	59794818	chrD1.90140536	60235061	440243
38	Burmese1	BUR1	4983	11	chrD2	8	2.10537	chrD2.109309886	82994208	chrD2.109824081	83437870	443662
38	Burmese1	BUR1	4127	9	chrC2	7	2.06746	chrC2.147574320	136917860	chrC2.148113633	137365977	448117
38	Burmese1	BUR1	5856	13	chrD4	9	2.47912	chrD4.27741899	37498187	chrD4.28284295	37948993	450806
38	Burmese1	BUR1	5857	13	chrD4	5	2.27346	chrD4.28381089	38031094	chrD4.28942382	38483600	452506
38	Burmese1	BUR1	1546	4	chrB1	10	2.00138	chrB1.68691597	51485454	chrB1.69299408	51965051	479597
38	Burmese1	BUR1	4125	9	chrC2	11	2.02179	chrC2.146347052	135925606	chrC2.146937107	136411736	486130
38	Burmese1	BUR1	4107	9	chrC2	7	2.17795	chrC2.135413370	126947110	chrC2.136055505	127434808	487698
38	Burmese1	BUR1	1547	4	chrB1	11	2.18334	chrB1.69367235	52019048	chrB1.69994925	52508262	489214
38	Burmese1	BUR1	3168	7	chrB4	8	2.18233	chrB4.157408080	139491711	chrB4.158106019	140039577	547866
39	Burmese2	BUR2	6301	14	chrE1	5	2.47149	chrE1.43354587	17418480	chrE1.43607159	17625114	206634
39	Burmese2	BUR2	4386	10	chrD1	6	2.69066	chrD1.28548180	23481062	chrD1.28816514	23689685	208623
39	Burmese2	BUR2	4977	11	chrD2	6	2.43689	chrD2.105649679	80093276	chrD2.105964441	80364309	271033
39	Burmese2	BUR2	1547	4	chrB1	6	2.67751	chrB1.69573951	52189289	chrB1.69962430	52480520	291231
39	Burmese2	BUR2	1539	4	chrB1	6	2.29637	chrB1.60525418	48056070	chrB1.60908954	48367787	311717
39	Burmese2	BUR2	1508	4	chrB1	8	2.33905	chrB1.35116171	30550260	chrB1.35527445	30873386	323126
39	Burmese2	BUR2	1510	4	chrB1	7	2.17335	chrB1.36834625	31619935	chrB1.30300162	31970492	350557
39	Burmese2	BUR2	1538	4	chrB1	5	2.74496	chrD2.84668082	47627408	chrB1.60459070	48006744	379336
39	Burmese2	BUR2	4388	10	chrD1	6	2.76533	chrD1.29586837	24265594	chrD1.30329321	24647206	381612
39	Burmese2	BUR2	1511	4	chrB1	6	2.44943	chrUn25.1482328	32119665	chrB1.39395995	32503014	383349
39	Burmese2	BUR2	3561	8	chrC1	11	2.30489	chrC1.109162317	93203264	chrC1.109734046	93623628	420364
39	Burmese2	BUR2	4979	11	chrD2	10	2.5002	chrD2.106781321	80988034	chrD2.107298017	81417945	429911
39	Burmese2	BUR2	3556	8	chrC1	6	2.09844	chrC1.106152665	90716149	chrC1.106663719	91147110	430961
39	Burmese2	BUR2	1661	4	chrB1	8	2.29047	chrB1.131516645	108670407	chrB1.131993104	109117893	447486
39	Burmese2	BUR2	1654	4	chrB1	7	2.15492	chrB1.127267163	105195996	chrB1.127832376	105662907	466911
39	Burmese2	BUR2	4978	11	chrD2	8	2.35751	chrD2.106101326	80478630	chrD2.106756530	80959902	481272
40	Korat	KOR	2659	6	chrB3	5	2.45033	chrB3.140392803	126306909	chrB3.140639381	126496958	190049
40	Korat	KOR	2635	6	chrB3	5	2.77029	chrB3.125141296	114144196	chrB3.125426298	114352837	208641
40	Korat	KOR	8267	18	chrF2	6	2.32593	chrF2.42722000	37943919	chrF2.42999512	38161145	217226
40	Korat	KOR	8275	18	chrF2	8	3.22754	chrF2.47403024	41820634	chrF2.47709164	42084535	263901
40	Korat	KOR	1621	4	chrB1	5	2.33864	chrB1.107715244	88729281	chrB1.108133824	88998832	269551
40	Korat	KOR	2642	6	chrB3	5	2.49356	chrB3.129334239	117490722	chrB3.129751211	117784248	293526
40	Korat	KOR	8270	18	chrF2	5	2.41285	chrF2.44216453	39243492	chrF2.44589838	39545341	301849
40	Korat	KOR	417	1	chrA1	7	2.36829	chrA1.253849423	209955693	chrA1.254222750	210267054	311361
40	Korat	KOR	2638	6	chrB3	9	2.72274	chrB3.126887955	115596017	chrB3.127289249	115909126	313109
40	Korat	KOR	411	1	chrA1	5	2.60098	chrA1.250122385	206904142	chrA1.250552685	207217489	313347
40	Korat	KOR	2528	6	chrB3	6	2.45036	chrB3.63059169	60593245	chrB3.62651606	60909228	315983
40	Korat	KOR	8266	18	chrF2	6	2.65957	chrF2.41976156	37312821	chrF2.42363239	37638039	325218
40	Korat	KOR	2655	6	chrB3	7	2.79474	chrB3.137675989	124133747	chrB3.138119022	124467590	333843
40	Korat	KOR	8268	18	chrF2	6	2.86983	chrF2.43249494	38414883	chrF2.43657122	38757795	342912
40	Korat	KOR	2647	6	chrB3	6	2.46562	chrB3.132699728	120007926	chrB3.133160312	120385534	377608
40	Korat	KOR	81	1	chrA1	7	2.28873	chrA1.45401576	39838725	chrA1.45887300	40218588	379863
40	Korat	KOR	8277	18	chrF2	8	2.70424	chrF2.48687799	42881346	chrF2.49136145	43267474	386128
40	Korat	KOR	8278	18	chrF2	7	3.09169	chrF2.49178467	43295352	chrF2.49660968	43705505	410153
40	Korat	KOR	8272	18	chrF2	5	2.75933	chrF2.45495439	40282697	chrF2.46020281	40695786	413089
40	Korat	KOR	6802	15	chrE2	9	2.45655	chrE2.33772618	28821023	chrE2.34315685	29246022	424999
40	Korat	KOR	6801	15	chrE2	7	2.60039	chrE2.33090796	28265516	chrE2.33619241	28696948	431432
40	Korat	KOR	8281	18	chrF2	9	2.8049	chrF2.50997348	44788294	chrF2.51781946	45221160	432866
40	Korat	KOR	2650	6	chrB3	8	2.49787	chrB3.134469862	121533288	chrB3.135033783	121967385	434097
40	Korat	KOR	4092	9	chrC2	7	2.26977	chrC2.59815262	119448633	chrC2.59255368	119890617	441984
40	Korat	KOR	1118	3	chrA3	5	2.26268	chrA3.100411719	78894502	chrA3.100957764	79339509	445007
40	Korat	KOR	4089	9	chrC2	10	2.38288	chrC2.61642642	117927245	chrC2.61125346	118374353	447108
40	Korat	KOR	8280	18	chrF2	7	2.60088	chrF2.50385589	44302936	chrF2.50950987	44762258	459322
40	Korat	KOR	8251	18	chrF2	11	2.25763	chrF2.32868422	29755075	chrF2.33442796	30218944	463869
40	Korat	KOR	8271	18	chrF2	8	2.73152	chrF2.44862031	39764559	chrF2.45435428	40229950	465391
40	Korat	KOR	1624	4	chrB1	6	2.371	chrB1.109626884	90200014	chrB1.110172434	90666877	466863
40	Korat	KOR	5416	12	chrD3	9	2.33885	chrD3.80777153	59242394	chrD3.81365628	59710680	468286
40	Korat	KOR	415	1	chrA1	8	2.70853	chrA1.252473432	208791385	chrA1.253035178	209261265	469880
40	Korat	KOR	3761	8	chrC1	10	2.54175	chrC1.213311708	193526422	chrC1.213924072	193996494	470072
40	Korat	KOR	2639	6	chrB3	10	2.35274	chrB3.127320186	115936784	chrB3.127877329	116410741	473957
41	Siamese	SIA	8238	18	chrF2	5	1.97359	chrF2.25154008	23348119	chrF2.25441216	23571181	223062
41	Siamese	SIA	2454	6	chrB3	5	2.44548	chrB3.27379243	21448963	chrB3.27705312	21712710	263747
41	Siamese	SIA	101	1	chrA1	7	1.9238	chrA1.57918261	49922819	chrA1.58361526	50284293	361474
41	Siamese	SIA	7259	16	chrE3	7	1.92596	chrE3.16774526	14170681	chrE3.17237521	14545523	374842
41	Siamese	SIA	6354	14	chrE1	5	2.01638	chrUn9.4644631	45906950	chrUn9.4275212	46282088	375138
41	Siamese	SIA	1075	3	chrA3	8	1.86521	chrA3.74487383	57534228	chrA3.74962755	57916480	382252
41	Siamese	SIA	102	1	chrA1	6	1.8931	chrA1.58500547	50379536	chrA1.58982250	50778075	398539
41	Siamese	SIA	134	1	chrA1	5	1.8321	chrA1.77715666	66304576	chrA1.78219508	66705065	400489
41	Siamese	SIA	2078	5	chrB2	8	1.9491	chrB2.94456174	76886151	chrB2.94950197	77290057	403906
41	Siamese	SIA	1168	3	chrA3	9	1.98797	chrA3.130881853	103891804	chrA3.131228561	104298813	407009
41	Siamese	SIA	269	1	chrA1	7	2.06301	chrA1.175577432	135944399	chrA1.176084393	136353201	408802
41	Siamese	SIA	4971	11	chrD2	8	2.08459	chrD2.101755949	76947292	chrD2.102173430	77361291	413999
41	Siamese	SIA	204	1	chrA1	8	1.96021	chrA1.133537919	103466286	chrA1.134103978	103900601	434315
41	Siamese	SIA	4102	9	chrC2	12	1.99438	chrC2.132203113	124456584	chrC2.132766075	124890924	434340
41	Siamese	SIA	6350	14	chrE1	7	2.24283	chrE1.74766200	43697590	chrE1.75330428	44138280	440690
41	Siamese	SIA	4103	9	chrC2	9	2.64258	chrC2.132830026	124946329	chrC2.133457141	125396791	450462
41	Siamese	SIA	721	2	chrA2	10	2.13179	chrA2.183307944	121622678	chrA2.183887254	122080295	457617
41	Siamese	SIA	3023	7	chrB4	7	2.02606	chrB4.79394658	67039141	chrB4.79964220	67498715	459574
41	Siamese	SIA	6360	14	chrE1	5	1.96631	chrUn9.8086448	48789913	chrUn9.8543669	49250682	460769
41	Siamese	SIA	3508	8	chrC1	5	1.86806	chrC1.77332414	66660941	chrC1.77876695	67124231	463290
41	Siamese	SIA	1117	3	chrA3	8	1.94887	chrA3.99806695	78389614	chrA3.100372057	78860489	470875
41	Siamese	SIA	6352	14	chrE1	6	1.86308	chrUn9.6210794	44717053	chrUn.65914586	45195841	478788
41	Siamese	SIA	6361	14	chrE1	10	2.47018	chrUn9.8642870	49341068	chrUn9.9117732	49835988	494920
41	Siamese	SIA	2082	5	chrB2	10	2.25637	chrB2.96774257	78808432	chrB2.97401135	79326353	517921
41	Siamese	SIA	2481	6	chrB3	5	1.90784	chrB3.43680204	36895353	chrB3.44345012	37423084	527731
41	Siamese	SIA	4420	10	chrD1	11	2.14	chrD1.68333903	42258082	chrD1.69073593	42812114	554032
41	Siamese	SIA	6353	14	chrE1	7	2.02851	chrUn9.5479589	45199510	chrUn9.4772025	45782666	583156
