# Supplementary material for: Patterns of allele frequency differences among domestic cat breeds assessed by a 63K SNP array
Source: PLoS One. 2021 Feb 25;16(2):e0247092. doi: 10.1371/journal.pone.0247092 (PMC7906347; doi:10.1371/journal.pone.0247092)
Supplement: S4 Table — (XLSX) [file pone.0247092.s008.xlsx]

## Sheet: sig_di_selection_regions
Breed Number	Breed Name	Breed Abbreviation	Chromosome	Region Number	Number of windows per region	Size of windows Combined (bp)	Region size (bp)	Start SNP Position	End SNP Position	Sweep Type
1	Persian1	PER1	chrA1	1	3	1085201	1918193	150455928	152374121	Hard
1	Persian1	PER1	chrA2	2	2	621523	1657022	57557212	59214234	Hard
1	Persian1	PER1	chrA2	3	2	841513	907125	101739457	102646582	Hard
1	Persian1	PER1	chrA2	4	2	838901	1948416	108228438	110176854	Hard
1	Persian1	PER1	chrC1	5	2	901659	941145	83209757	84150902	Hard
2	Persian2	PER2	chrA1	1	2	561973	838564	202902145	203740709	Hard
2	Persian2	PER2	chrA1	2	2	774453	1938761	208350046	210288807	Hard
3	BritishShorthair	BSH	chrB4	1	5	1867642	2277447	32400691	34678138	Hard
3	BritishShorthair	BSH	chrD1	2	2	869646	908586	88129043	89037629	Hard
4	SelkirkRex	SREX	chrC1	1	3	1345389	2027046	104691578	106718624	Hard
5	ScottishFold1	SFOLD1	chrA3	1	2	937810	968139	1414094	2382233	Hard
5	ScottishFold1	SFOLD1	chrB3	2	3	1491958	2487851	81607768	84095619	Hard
5	ScottishFold1	SFOLD1	chrE2	3	3	1279995	1419420	38962230	40381650	Hard
6	ScottishFold2	SFOLD2	chrA2	4	2	955011	1467869	127280424	128748293	Hard
6	ScottishFold2	SFOLD2	chrB3	5	2	649612	798306	22635308	23433614	Hard
7	MaineCoon	MCOON	chrA1	1	2	829304	954890	188365348	189320238	Hard
7	MaineCoon	MCOON	chrA1	2	2	734405	1286886	196554173	197841059	Hard
7	MaineCoon	MCOON	chrA1	3	3	1353542	2431369	215362142	217793511	Hard
7	MaineCoon	MCOON	chrA3	4	3	1096135	1320342	114122661	115443003	Hard
7	MaineCoon	MCOON	chrB1	5	2	845057	944535	183620616	184565151	Hard
8	NorwegianForestCat	NFC	chrA1	1	2	891664	941176	116068553	117009729	Hard
8	NorwegianForestCat	NFC	chrB1	2	2	970580	978338	141640809	142619147	Hard
8	NorwegianForestCat	NFC	chrB3	3	2	878788	1980450	47614864	49595314	Hard
8	NorwegianForestCat	NFC	chrB3	4	3	1367032	1417253	126271265	127688518	Hard
8	NorwegianForestCat	NFC	chrC2	5	2	859992	966924	77513993	78480917	Hard
8	NorwegianForestCat	NFC	chrD3	6	2	921260	933558	53555220	54488778	Hard
8	NorwegianForestCat	NFC	chrF2	7	2	800916	1351627	34521184	35872811	Hard
9	AmericanWirehair	WIR	chrB1	1	2	826491	851972	40690583	41542555	Hard
9	AmericanWirehair	WIR	chrB1	2	2	931081	957721	103235070	104192791	Hard
9	AmericanWirehair	WIR	chrB4	3	2	916466	947325	76727447	77674772	Hard
9	AmericanWirehair	WIR	chrC2	4	2	874809	916374	154473934	155390308	Hard
10	Manx	MANX	chrB1	1	3	1286415	1499377	162072962	163572339	Hard
10	Manx	MANX	chrB2	2	2	918629	1481377	79386998	80868375	Hard
10	Manx	MANX	chrB4	3	2	945881	969152	33190213	34159365	Hard
10	Manx	MANX	chrC1	4	2	950084	1449200	61181235	62630435	Hard
10	Manx	MANX	chrD1	5	2	974994	1019919	52052974	53072893	Hard
11	Siberian1	SIR1	chrA2	1	2	928977	1442900	111232077	112674977	Hard
11	Siberian1	SIR1	chrB1	2	2	970580	978338	141640809	142619147	Hard
11	Siberian1	SIR1	chrB3	3	4	1501084	2391337	22635308	25026645	Hard
11	Siberian1	SIR1	chrE3	4	2	3836193	4436439	15408781	19845220	Hard
12	Siberian2	SIR2	chrA2	1	2	928977	1442900	111232077	112674977	Hard
12	Siberian2	SIR2	chrB3	2	5	1875413	2391337	22635308	25026645	Hard
12	Siberian2	SIR2	chrC1	3	2	867384	892221	194533781	195426002	Hard
12	Siberian2	SIR2	chrF2	4	2	850641	1432330	59972355	61404685	Hard
13	Chartreux	CHR	chrA3	1	2	824352	840111	40020354	40860465	Hard
13	Chartreux	CHR	chrA3	2	2	863128	1368137	43430242	44798379	Hard
13	Chartreux	CHR	chrB4	3	3	1367782	1477500	40730922	42208422	Hard
13	Chartreux	CHR	chrB4	4	2	782558	904193	95359106	96263299	Hard
13	Chartreux	CHR	chrD1	5	3	1379007	1453065	64640737	66093802	Hard
14	Lykoi	LYK	chrA2	1	3	1338824	1969465	128277535	130247000	Hard
14	Lykoi	LYK	chrB4	2	3	1368916	2993743	67757459	70751202	Hard
15	Munchkins	MUNCH	chrA1	1	2	817230	868242	219365673	220233915	Hard
15	Munchkins	MUNCH	chrB1	2	2	970580	978338	141640809	142619147	Hard
15	Munchkins	MUNCH	chrB1	3	4	1831118	2519814	174103297	176623111	Hard
15	Munchkins	MUNCH	chrB3	4	3	1198523	1848279	67233004	69081283	Hard
15	Munchkins	MUNCH	chrD3	5	2	999477	1066690	1148041	2214731	Hard
16	Abyssinian	ABY	chrA2	1	2	890795	1464742	130798506	132263248	Hard
16	Abyssinian	ABY	chrB1	2	7	5055261	7829870	35601810	43431680	Hard
16	Abyssinian	ABY	chrC2	3	8	3582620	5524238	66442379	71966617	Hard
16	Abyssinian	ABY	chrC2	4	3	1300973	2434527	84589672	87024199	Hard
16	Abyssinian	ABY	chrD3	5	2	599199	775983	29134690	29910673	Hard
16	Abyssinian	ABY	chrE1	6	6	2728516	3978870	46522460	50501330	Hard
17	Somali	SOM	chrA1	1	3	1282398	1931250	187388988	189320238	Hard
17	Somali	SOM	chrB1	2	2	776827	1823954	41607726	43431680	Hard
17	Somali	SOM	chrB3	3	2	818405	879993	51727029	52607022	Hard
17	Somali	SOM	chrC2	4	2	956805	984318	66442379	67426697	Hard
17	Somali	SOM	chrD3	5	2	946584	977581	16270767	17248348	Hard
18	Sphynx	SPH	chrB4	1	2	947455	1442051	61751169	63193220	Hard
18	Sphynx	SPH	chrB4	2	2	767919	869586	72769579	73639165	Hard
18	Sphynx	SPH	chrC2	3	2	762572	848167	143962203	144810370	Hard
18	Sphynx	SPH	chrE2	4	3	1327976	1444276	54019100	55463376	Hard
18	Sphynx	SPH	chrE2	5	2	934324	946638	57496083	58442721	Hard
18	Sphynx	SPH	chrE3	6	3	4311666	4436439	15408781	19845220	Hard
19	EgyptianMau	EGY	chrB1	1	2	910254	937967	109271331	110209298	Hard
19	EgyptianMau	EGY	chrB2	2	2	824304	1375111	118863605	120238716	Hard
19	EgyptianMau	EGY	chrB3	3	2	848023	1959021	88684151	90643172	Hard
19	EgyptianMau	EGY	chrB3	4	2	863656	1910379	123278860	125189239	Hard
19	EgyptianMau	EGY	chrC2	5	2	933107	1367101	19642927	21010028	Hard
19	EgyptianMau	EGY	chrC2	6	2	1001829	1457431	35577354	37034785	Hard
20	DevonRex	DREX	chrB4	1	3	1382026	1900663	61751169	63651832	Hard
20	DevonRex	DREX	chrB4	2	2	893370	986633	69764569	70751202	Hard
20	DevonRex	DREX	chrB4	3	2	689909	831349	73348626	74179975	Hard
20	DevonRex	DREX	chrB4	4	4	1644972	2692823	80779310	83472133	Hard
20	DevonRex	DREX	chrB4	5	2	917718	956638	86251762	87208400	Hard
21	AmericanCurl	ACURL	chrA1	1	2	827549	978118	101448743	102426861	Hard
21	AmericanCurl	ACURL	chrB1	2	2	933117	1961014	206166713	208127727	Hard
21	AmericanCurl	ACURL	chrB2	3	2	887627	1919337	153355333	155274670	Hard
21	AmericanCurl	ACURL	chrB3	4	2	842095	1502512	145789435	147291947	Hard
21	AmericanCurl	ACURL	chrC1	5	2	818415	950404	196076143	197026547	Hard
21	AmericanCurl	ACURL	chrC1	6	3	1386570	1508719	201990174	203498893	Hard
21	AmericanCurl	ACURL	chrE1	7	2	933791	1940510	46046422	47986932	Hard
21	AmericanCurl	ACURL	chrE3	8	6	2703592	3325252	41211804	44537056	Hard
21	AmericanCurl	ACURL	chrF1	9	3	1367603	1458010	63066640	64524650	Hard
22	TurkishVan	VAN	chrA2	1	3	1419465	1482088	112200579	113682667	Hard
22	TurkishVan	VAN	chrA3	2	2	744672	1434030	47906629	49340659	Hard
22	TurkishVan	VAN	chrB1	3	2	872825	1430343	108245945	109676288	Hard
22	TurkishVan	VAN	chrB1	4	3	1419788	2006888	141640809	143647697	Hard
22	TurkishVan	VAN	chrB4	5	2	843980	1382277	37688436	39070713	Hard
23	Bengal1	BEN1	chrA1	1	2	891664	941176	116068553	117009729	Hard
23	Bengal1	BEN1	chrB1	2	2	959611	1998399	170080774	172079173	Hard
23	Bengal1	BEN1	chrB4	3	8	3618601	6567294	84169632	90736926	Hard
23	Bengal1	BEN1	chrD2	4	5	2299686	4525231	76482150	81007381	Hard
24	Bengal2	BEN2	chrB4	1	3	1420129	2006711	84169632	86176343	Hard
24	Bengal2	BEN2	chrB4	2	10	4583498	6519157	88299185	94818342	Hard
24	Bengal2	BEN2	chrD2	3	2	840488	1356239	70019339	71375578	Hard
24	Bengal2	BEN2	chrD2	4	2	947997	991359	80016022	81007381	Hard
25	Ragdoll1	RAG1	chrA1	1	3	1397136	2440213	53871083	56311296	Hard
25	Ragdoll1	RAG1	chrA1	2	3	973117	2303730	84397721	86701451	Hard
25	Ragdoll1	RAG1	chrB1	3	4	1770682	2816526	59076216	61892742	Hard
25	Ragdoll1	RAG1	chrB1	4	2	867965	924919	66816526	67741445	Hard
25	Ragdoll1	RAG1	chrD1	5	5	2329356	4352069	44636088	48988157	Hard
26	Ragdoll2	RAG2	chrA1	1	2	817433	1369928	40849265	42219193	Hard
26	Ragdoll2	RAG2	chrA1	2	9	3137267	8961550	82364466	91326016	Hard
26	Ragdoll2	RAG2	chrB1	3	2	802894	834379	42597301	43431680	Hard
26	Ragdoll2	RAG2	chrB1	4	5	2229615	2816526	59076216	61892742	Hard
26	Ragdoll2	RAG2	chrB1	5	2	867965	924919	66816526	67741445	Hard
26	Ragdoll2	RAG2	chrC2	6	2	809401	1929377	65981293	67910670	Hard
26	Ragdoll2	RAG2	chrD1	7	3	1377782	2942023	47623491	50565514	Hard
27	CornishRex	CREX	chrA1	1	2	833715	1368713	22053227	23421940	Hard
27	CornishRex	CREX	chrA1	2	5	2061697	3392788	30943889	34336677	Hard
28	RussianBlue	RBLUE	chrA3	1	2	897125	1449108	108537300	109986408	Hard
28	RussianBlue	RBLUE	chrB3	2	2	667960	870051	23220883	24090934	Hard
28	RussianBlue	RBLUE	chrC2	3	2	861699	1432051	27594557	29026608	Hard
28	RussianBlue	RBLUE	chrD1	4	3	3297795	3943522	30610087	34553609	Hard
29	JapaneseBobtail	JBOB	chrC1	1	2	823117	840102	162665450	163505552	Hard
29	JapaneseBobtail	JBOB	chrD1	2	2	841609	959823	78626296	79586119	Hard
29	JapaneseBobtail	JBOB	chrD2	3	3	1318520	1499673	87590397	89090070	Hard
29	JapaneseBobtail	JBOB	chrE2	4	3	1447988	2006921	40437046	42443967	Hard
29	JapaneseBobtail	JBOB	chrE3	5	2	829967	844517	43692539	44537056	Hard
30	LaPerm	PERM	chrA1	1	2	827549	978118	101448743	102426861	Hard
30	LaPerm	PERM	chrB1	2	5	2291297	2969609	140678088	143647697	Hard
30	LaPerm	PERM	chrB1	3	6	2777066	3459193	147227500	150686693	Hard
30	LaPerm	PERM	chrB1	4	2	944869	1988451	158131932	160120383	Hard
30	LaPerm	PERM	chrE1	5	2	934275	1492311	47500303	48992614	Hard
31	Ocicat	OCI	chrB1	1	3	1418432	1968308	20078934	22047242	Hard
31	Ocicat	OCI	chrB1	2	3	1409806	1477918	58049114	59527032	Hard
32	Peterbald	PBALD	chrA1	1	3	1091851	2282970	148939173	151222143	Hard
32	Peterbald	PBALD	chrB3	2	5	1790073	2854104	23220883	26074987	Hard
32	Peterbald	PBALD	chrC1	3	2	931733	954430	169144076	170098506	Hard
32	Peterbald	PBALD	chrC2	4	4	1748840	1924478	88007475	89931953	Hard
32	Peterbald	PBALD	chrE3	5	2	829967	844517	43692539	44537056	Hard
33	Bombay	BOM	chrB1	1	2	873463	2420884	35601810	38022694	Hard
33	Bombay	BOM	chrB1	2	2	988359	1043270	51485454	52528724	Hard
33	Bombay	BOM	chrB3	3	2	806770	984728	25090259	26074987	Hard
33	Bombay	BOM	chrB3	4	2	957613	987787	115128964	116116751	Hard
33	Bombay	BOM	chrB4	5	2	856414	911005	102829125	103740130	Hard
33	Bombay	BOM	chrB4	6	2	914565	949373	108835399	109784772	Hard
33	Bombay	BOM	chrB4	7	2	908066	962253	111268397	112230650	Hard
33	Bombay	BOM	chrC2	8	2	860312	1918139	113414219	115332358	Hard
34	Birman1	BIR1	chrA1	1	2	946897	963852	222326224	223290076	Hard
34	Birman1	BIR1	chrA1	2	2	891201	938079	225818069	226756148	Hard
34	Birman1	BIR1	chrB1	3	2	821695	1363027	145692904	147055931	Hard
34	Birman1	BIR1	chrB1	4	2	956869	962007	153235503	154197510	Hard
34	Birman1	BIR1	chrB3	5	2	957613	987787	115128964	116116751	Hard
34	Birman1	BIR1	chrB4	6	2	901852	945190	93354432	94299622	Hard
34	Birman1	BIR1	chrB4	7	3	1317649	1897241	99349422	101246663	Hard
34	Birman1	BIR1	chrB4	8	3	1343330	2452443	106339824	108792267	Hard
34	Birman1	BIR1	chrB4	9	5	2231030	2883390	110309759	113193149	Hard
34	Birman1	BIR1	chrC1	10	2	924475	954542	176642480	177597022	Hard
34	Birman1	BIR1	chrD2	11	3	1295084	2404868	28487272	30892140	Hard
35	Birman2	BIR2	chrB1	1	2	919568	1452730	106740536	108193266	Hard
35	Birman2	BIR2	chrB1	2	2	821695	1363027	145692904	147055931	Hard
35	Birman2	BIR2	chrB1	3	2	905482	1442846	149707214	151150060	Hard
35	Birman2	BIR2	chrB1	4	2	956869	962007	153235503	154197510	Hard
35	Birman2	BIR2	chrB4	5	2	846022	1406905	99839758	101246663	Hard
35	Birman2	BIR2	chrB4	6	2	907754	1942647	106849620	108792267	Hard
35	Birman2	BIR2	chrB4	7	4	1769439	1924752	111268397	113193149	Hard
35	Birman2	BIR2	chrC2	8	3	1362139	1486262	51966274	53452536	Hard
35	Birman2	BIR2	chrD1	9	2	883362	1415475	44636088	46051563	Hard
36	KhaoManee	MANEE	chrA1	1	2	830239	1445578	28384292	29829870	Hard
36	KhaoManee	MANEE	chrA1	2	2	891664	941176	116068553	117009729	Hard
36	KhaoManee	MANEE	chrB1	3	2	928339	1466079	42597301	44063380	Hard
36	KhaoManee	MANEE	chrB1	4	2	872825	1430343	108245945	109676288	Hard
36	KhaoManee	MANEE	chrB1	5	2	835265	878891	133671921	134550812	Hard
36	KhaoManee	MANEE	chrB3	6	2	766907	1344570	24138267	25482837	Hard
36	KhaoManee	MANEE	chrB3	7	2	915530	935544	109144131	110079675	Hard
36	KhaoManee	MANEE	chrC1	8	2	917095	954144	81188516	82142660	Hard
36	KhaoManee	MANEE	chrE2	9	4	1645673	1882040	38499610	40381650	Hard
37	Oriental	ORI	chrA1	1	3	1091851	2282970	148939173	151222143	Hard
37	Oriental	ORI	chrB2	2	2	943047	965326	94848146	95813472	Hard
37	Oriental	ORI	chrB3	3	3	1181099	1936720	24138267	26074987	Hard
37	Oriental	ORI	chrD1	4	6	2684469	4392808	93086931	97479739	Hard
37	Oriental	ORI	chrE3	5	2	829967	844517	43692539	44537056	Hard
38	Burmese1	BUR1	chrA1	1	2	891664	941176	116068553	117009729	Hard
38	Burmese1	BUR1	chrB2	2	2	931625	948956	38979732	39928688	Hard
38	Burmese1	BUR1	chrB3	3	4	1577342	1936720	24138267	26074987	Hard
38	Burmese1	BUR1	chrC2	4	2	779449	1356564	79580463	80937027	Hard
38	Burmese1	BUR1	chrD1	5	2	833595	1458133	28480789	29938922	Hard
38	Burmese1	BUR1	chrE2	6	2	831458	928400	38499610	39428010	Hard
38	Burmese1	BUR1	chrF2	7	2	871375	908623	60496062	61404685	Hard
39	Burmese2	BUR2	chrA1	1	2	891664	941176	116068553	117009729	Hard
39	Burmese2	BUR2	chrA1	2	2	655225	766215	150455928	151222143	Hard
39	Burmese2	BUR2	chrB1	3	2	922928	987168	35071189	36058357	Hard
39	Burmese2	BUR2	chrB1	4	2	882873	965349	42088810	43054159	Hard
39	Burmese2	BUR2	chrB3	5	4	1577342	1936720	24138267	26074987	Hard
39	Burmese2	BUR2	chrD1	6	4	1725005	2936040	27657873	30593913	Hard
39	Burmese2	BUR2	chrE2	7	2	831458	928400	38499610	39428010	Hard
40	Korat	KOR	chrB3	1	4	1577342	1936720	24138267	26074987	Hard
40	Korat	KOR	chrB3	2	2	904354	975027	114099060	115074087	Hard
40	Korat	KOR	chrB3	3	2	938219	971902	126716616	127688518	Hard
41	Siamese	SIA	chrA1	1	2	909376	938974	155411867	156350841	Hard
41	Siamese	SIA	chrB3	2	3	1181099	1936720	24138267	26074987	Hard
41	Siamese	SIA	chrB4	3	2	964573	1010894	125753114	126764008	Hard
41	Siamese	SIA	chrC2	4	2	838421	923360	88530940	89454300	Hard
41	Siamese	SIA	chrD1	5	2	883362	1415475	44636088	46051563	Hard
41	Siamese	SIA	chrD1	6	3	1310803	1403869	96075870	97479739	Hard
41	Siamese	SIA	chrD3	7	2	999477	1066690	1148041	2214731	Hard
41	Siamese	SIA	chrE3	8	2	829967	844517	43692539	44537056	Hard
