# Supplementary material for: Patterns of allele frequency differences among domestic cat breeds assessed by a 63K SNP array
Source: PLoS One. 2021 Feb 25;16(2):e0247092. doi: 10.1371/journal.pone.0247092 (PMC7906347; doi:10.1371/journal.pone.0247092)
Supplement: S5 Table — (XLSX) [file pone.0247092.s009.xlsx]

## Sheet: ABY
Breed No	Breed Name	Breed Abbreviation	Chromosome	Region Number	Number of windows per region	Size of windows Combined (bp)	Region size (bp)	Start SNP Position	End SNP Position	Sweep type
1	Persian1	PER1	chrA2	1	2	855436	972144	22430462	23402606	Soft
1	Persian1	PER1	chrA2	2	2	754493	887824	65948182	66836006	Soft
1	Persian1	PER1	chrA2	3	6	2522161	4428372	100169266	104597638	Soft
1	Persian1	PER1	chrB2	4	2	724044	742019	18276871	19018890	Soft
1	Persian1	PER1	chrB2	5	4	1705731	2376211	20818503	23194714	Soft
1	Persian1	PER1	chrB2	6	4	1731405	2438936	24301677	26740613	Soft
1	Persian1	PER1	chrB2	7	3	1111987	1503212	35360064	36863276	Soft
1	Persian1	PER1	chrB2	8	2	751278	1350124	76340754	77690878	Soft
1	Persian1	PER1	chrB3	9	2	746559	933872	143154481	144088353	Soft
1	Persian1	PER1	chrC1	10	2	721696	876482	103183383	104059865	Soft
2	Persian2	PER2	chrA1	1	5	1914948	4395415	201875866	206271281	Soft
2	Persian2	PER2	chrA1	2	2	796608	1901469	212340684	214242153	Soft
2	Persian2	PER2	chrA2	3	2	754493	887824	65948182	66836006	Soft
2	Persian2	PER2	chrC1	5	4	1615137	2914495	100712187	103626682	Soft
2	Persian2	PER2	chrC1	6	2	832842	1965432	158140587	160106019	Soft
3	BritishShorthair	BSH	chrA3	1	2	917365	1970301	26707849	28678150	Soft
3	BritishShorthair	BSH	chrB2	2	2	872047	953806	4018977	4972783	Soft
3	BritishShorthair	BSH	chrB2	3	2	842212	866367	24301677	25168044	Soft
3	BritishShorthair	BSH	chrB2	4	3	1351988	2560745	35360064	37920809	Soft
3	BritishShorthair	BSH	chrC2	5	2	873291	1428320	52024216	53452536	Soft
3	BritishShorthair	BSH	chrC2	6	2	777502	854521	60026115	60880636	Soft
3	BritishShorthair	BSH	chrC2	7	3	1198656	1957078	72971299	74928377	Soft
3	BritishShorthair	BSH	chrD4	8	5	2262962	3419029	39518578	42937607	Soft
4	SelkirkRex	SREX	chrB2	2	2	832782	1939745	22805458	24745203	Soft
4	SelkirkRex	SREX	chrC1	3	5	1957503	3347678	100712187	104059865	Soft
4	SelkirkRex	SREX	chrC1	4	4	1614150	2453813	111105226	113559039	Soft
4	SelkirkRex	SREX	chrD2	5	4	1562007	2954395	29887392	32841787	Soft
4	SelkirkRex	SREX	chrE2	6	3	1202267	2460401	39789339	42249740	Soft
4	SelkirkRex	SREX	chrF2	7	4	1721593	2949733	23277557	26227290	Soft
4	SelkirkRex	SREX	chrF2	8	2	805164	947310	62284400	63231710	Soft
5	ScottishFold1	SFOLD1	chrA2	1	2	826452	1417325	48401187	49818512	Soft
5	ScottishFold1	SFOLD1	chrA3	2	5	1846106	2303541	109955958	112259499	Soft
5	ScottishFold1	SFOLD1	chrB2	3	2	724044	742019	18276871	19018890	Soft
5	ScottishFold1	SFOLD1	chrB3	4	2	647785	1222627	27069328	28291955	Soft
5	ScottishFold1	SFOLD1	chrC1	5	3	1351158	1436955	103183383	104620338	Soft
5	ScottishFold1	SFOLD1	chrC1	6	4	1524318	2486458	111105226	113591684	Soft
5	ScottishFold1	SFOLD1	chrC1	7	2	851620	1458209	159089369	160547578	Soft
5	ScottishFold1	SFOLD1	chrE2	8	3	1407003	1497489	35796928	37294417	Soft
5	ScottishFold1	SFOLD1	chrE2	9	10	4092321	6425831	38865288	45291119	Soft
6	ScottishFold2	SFOLD2	chrA1	1	2	727209	800415	221341681	222142096	Soft
6	ScottishFold2	SFOLD2	chrA2	2	3	1279963	1460242	48879213	50339455	Soft
6	ScottishFold2	SFOLD2	chrA2	3	2	921207	940288	109157842	110098130	Soft
6	ScottishFold2	SFOLD2	chrB2	4	3	1226930	1979050	20298613	22277663	Soft
6	ScottishFold2	SFOLD2	chrB2	5	2	892675	1971255	24769358	26740613	Soft
6	ScottishFold2	SFOLD2	chrB2	6	2	815496	1503212	35360064	36863276	Soft
6	ScottishFold2	SFOLD2	chrB3	7	2	804755	944297	95977522	96921819	Soft
6	ScottishFold2	SFOLD2	chrE2	9	4	1431750	2299204	41350848	43650052	Soft
7	MaineCoon	MCOON	chrA1	1	3	926942	1602015	189437961	191039976	Soft
7	MaineCoon	MCOON	chrA1	2	2	804587	912150	209789978	210702128	Soft
7	MaineCoon	MCOON	chrA1	3	3	1239472	1934226	213334635	215268861	Soft
7	MaineCoon	MCOON	chrB4	4	3	1269612	2411147	116076970	118488117	Soft
7	MaineCoon	MCOON	chrC1	5	10	4139594	5470550	166151912	171622462	Soft
7	MaineCoon	MCOON	chrF2	6	4	1669738	1915039	15351701	17266740	Soft
7	MaineCoon	MCOON	chrF2	7	2	760102	833233	21447963	22281196	Soft
7	MaineCoon	MCOON	chrF2	8	2	855085	1383455	77810154	79193609	Soft
8	NorwegianForestCat	NFC	chrA1	1	2	780454	1431823	121456509	122888332	Soft
8	NorwegianForestCat	NFC	chrA1	2	5	2009895	4418166	129946691	134364857	Soft
8	NorwegianForestCat	NFC	chrA1	3	5	2221740	2450367	136910824	139361191	Soft
8	NorwegianForestCat	NFC	chrA2	4	2	868007	927382	100169266	101096648	Soft
8	NorwegianForestCat	NFC	chrB3	5	2	793155	984295	93472143	94456438	Soft
8	NorwegianForestCat	NFC	chrD2	6	2	726866	1337122	30406230	31743352	Soft
8	NorwegianForestCat	NFC	chrD4	7	2	913524	1958637	47032117	48990754	Soft
8	NorwegianForestCat	NFC	chrE2	8	5	1941038	2901106	38865288	41766394	Soft
8	NorwegianForestCat	NFC	chrF2	9	3	1351092	2446708	18808093	21254801	Soft
9	AmericanWirehair	WIR	chrA1	1	2	722897	1927080	50353535	52280615	Soft
9	AmericanWirehair	WIR	chrA1	2	2	818315	888562	166410633	167299195	Soft
9	AmericanWirehair	WIR	chrB1	3	2	879073	1435662	22047242	23482904	Soft
9	AmericanWirehair	WIR	chrB1	4	2	736798	927084	57532540	58459624	Soft
9	AmericanWirehair	WIR	chrB1	5	5	1665597	4905120	178568530	183473650	Soft
9	AmericanWirehair	WIR	chrB2	6	2	1345208	2391772	117281162	119672934	Soft
10	Manx	MANX	chrA2	1	2	908990	928072	113654936	114583008	Soft
10	Manx	MANX	chrB1	2	2	919938	945530	69748472	70694002	Soft
10	Manx	MANX	chrB1	3	3	1336914	1409392	107708501	109117893	Soft
10	Manx	MANX	chrB2	4	9	3879435	7896839	72340439	80237278	Soft
10	Manx	MANX	chrB3	5	2	616783	738977	27069328	27808305	Soft
10	Manx	MANX	chrB4	6	7	2841457	4433708	32017327	36451035	Soft
10	Manx	MANX	chrC1	7	2	1014362	1049846	197444165	198494011	Soft
10	Manx	MANX	chrC2	8	2	889333	945441	21605177	22550618	Soft
10	Manx	MANX	chrE2	9	3	1248825	1458710	39789339	41248049	Soft
11	Siberian1	SIR1	chrA2	1	4	1784546	1951056	102646582	104597638	Soft
11	Siberian1	SIR1	chrB1	2	2	919938	945530	69748472	70694002	Soft
11	Siberian1	SIR1	chrB1	3	3	1225612	1934672	108193266	110127938	Soft
11	Siberian1	SIR1	chrB3	4	2	930608	1467750	21944062	23411812	Soft
11	Siberian1	SIR1	chrB3	5	3	957941	1865329	25942976	27808305	Soft
11	Siberian1	SIR1	chrB3	6	3	1293886	1940447	31997720	33938167	Soft
11	Siberian1	SIR1	chrB3	7	3	1253206	1476770	92979668	94456438	Soft
11	Siberian1	SIR1	chrB4	8	2	827196	1923755	83472133	85395888	Soft
11	Siberian1	SIR1	chrD1	9	2	916017	943656	38235773	39179429	Soft
11	Siberian1	SIR1	chrD1	10	2	717829	1742763	44412937	46155700	Soft
11	Siberian1	SIR1	chrE2	11	3	1351842	1422904	39789339	41212243	Soft
11	Siberian1	SIR1	chrE2	12	2	822128	889358	48878118	49767476	Soft
12	Siberian2	SIR2	chrA1	1	3	1319746	1433497	221341681	222775178	Soft
12	Siberian2	SIR2	chrA1	2	2	914103	1426611	225293995	226720606	Soft
12	Siberian2	SIR2	chrA2	3	6	2667209	3929671	100667967	104597638	Soft
12	Siberian2	SIR2	chrB1	4	3	1319772	1902083	68791919	70694002	Soft
12	Siberian2	SIR2	chrB1	5	2	858259	1921725	104192791	106114516	Soft
12	Siberian2	SIR2	chrB1	6	3	1215519	1934672	108193266	110127938	Soft
12	Siberian2	SIR2	chrB3	7	5	1605896	5357387	27069328	32426715	Soft
12	Siberian2	SIR2	chrB4	8	2	878160	1923755	83472133	85395888	Soft
13	Chartreux	CHR	chrA3	1	2	622371	884860	43261899	44146759	Soft
13	Chartreux	CHR	chrB2	2	2	870349	1005849	69312860	70318709	Soft
13	Chartreux	CHR	chrB2	3	2	969862	1006288	71828631	72834919	Soft
13	Chartreux	CHR	chrB2	4	3	1112097	2342840	74413099	76755939	Soft
13	Chartreux	CHR	chrB2	5	4	1655207	2930383	105250761	108181144	Soft
13	Chartreux	CHR	chrB4	6	2	503009	1659411	36125757	37785168	Soft
13	Chartreux	CHR	chrC1	7	2	946398	1483685	193526422	195010107	Soft
13	Chartreux	CHR	chrC1	8	6	2831909	5008062	197444165	202452227	Soft
14	Lykoi	LYK	chrA3	1	3	1404845	2453117	78894502	81347619	Soft
14	Lykoi	LYK	chrB3	2	2	801884	986798	87467003	88453801	Soft
14	Lykoi	LYK	chrB3	3	2	760772	1323604	96519496	97843100	Soft
14	Lykoi	LYK	chrC2	4	5	1924818	3432195	52967467	56399662	Soft
14	Lykoi	LYK	chrC2	5	2	942707	1925983	86576364	88502347	Soft
14	Lykoi	LYK	chrC2	6	2	680086	859417	90618166	91477583	Soft
14	Lykoi	LYK	chrD1	7	3	1303878	2551454	88757226	91308680	Soft
14	Lykoi	LYK	chrF2	8	2	878325	958443	30791721	31750164	Soft
15	Munchkins	MUNCH	chrA1	1	2	837581	952125	95930448	96882573	Soft
15	Munchkins	MUNCH	chrA1	2	2	957371	1484081	155866476	157350557	Soft
15	Munchkins	MUNCH	chrA1	3	2	680031	722879	208350046	209072925	Soft
15	Munchkins	MUNCH	chrA1	4	2	796608	1901469	212340684	214242153	Soft
15	Munchkins	MUNCH	chrA1	5	5	2045179	3417369	219804000	223221369	Soft
15	Munchkins	MUNCH	chrA1	6	3	1398052	1459610	226756148	228215758	Soft
15	Munchkins	MUNCH	chrA2	7	5	2054729	3334338	48987907	52322245	Soft
15	Munchkins	MUNCH	chrB1	8	2	931970	1019236	168515044	169534280	Soft
15	Munchkins	MUNCH	chrC1	9	3	1213743	2406991	158140587	160547578	Soft
15	Munchkins	MUNCH	chrC1	10	4	1844620	2440871	162133181	164574052	Soft
15	Munchkins	MUNCH	chrD3	11	2	839598	927660	47208495	48136155	Soft
16	Abyssinian	ABY	chrB2	1	4	1351741	2437672	42429543	44867215	Soft
16	Abyssinian	ABY	chrC1	2	2	909462	942793	102683889	103626682	Soft
16	Abyssinian	ABY	chrC1	3	2	826631	878368	136105005	136983373	Soft
16	Abyssinian	ABY	chrC2	4	2	860558	982570	95464933	96447503	Soft
16	Abyssinian	ABY	chrC2	5	3	1438460	1499323	128451415	129950738	Soft
17	Somali	SOM	chrB4	1	6	2296655	4663784	64609853	69273637	Soft
17	Somali	SOM	chrC1	2	2	892915	939582	129535371	130474953	Soft
17	Somali	SOM	chrC1	3	11	4731078	8937641	133562042	142499683	Soft
17	Somali	SOM	chrC2	4	2	907656	941021	92020235	92961256	Soft
18	Sphynx	SPH	chrA2	1	3	1262615	2934577	80085341	83019918	Soft
18	Sphynx	SPH	chrB4	2	6	2662111	2955750	10457733	13413483	Soft
18	Sphynx	SPH	chrB4	3	2	838659	1941018	106608608	108549626	Soft
18	Sphynx	SPH	chrC2	4	19	7909701	12940944	115988275	128929219	Soft
18	Sphynx	SPH	chrE2	5	4	1490135	2980780	56314543	59295323	Soft
18	Sphynx	SPH	chrF2	6	2	899707	903789	45288923	46192712	Soft
19	EgyptianMau	EGY	chrA1	1	5	2177926	4430029	224789233	229219262	Soft
19	EgyptianMau	EGY	chrB3	2	3	955250	1740415	70475206	72215621	Soft
19	EgyptianMau	EGY	chrC2	3	2	817027	1433985	16596643	18030628	Soft
19	EgyptianMau	EGY	chrC2	4	2	697155	792118	35648630	36440748	Soft
19	EgyptianMau	EGY	chrC2	5	6	2401536	3938363	41021453	44959816	Soft
19	EgyptianMau	EGY	chrC2	6	4	1509324	1905320	46516333	48421653	Soft
20	DevonRex	DREX	chrA2	1	3	1320336	1942255	80105563	82047818	Soft
20	DevonRex	DREX	chrB4	2	5	1916313	3311492	56630115	59941607	Soft
20	DevonRex	DREX	chrB4	3	2	855997	950184	62009669	62959853	Soft
20	DevonRex	DREX	chrB4	4	9	3264198	8426328	64549655	72975983	Soft
20	DevonRex	DREX	chrB4	5	5	2036983	4866871	76062739	80929610	Soft
20	DevonRex	DREX	chrC2	6	2	954523	1459665	137473562	138933227	Soft
21	AmericanCurl	ACURL	chrA3	1	3	1209160	1920783	20204666	22125449	Soft
21	AmericanCurl	ACURL	chrA3	2	2	924030	1492423	27185727	28678150	Soft
21	AmericanCurl	ACURL	chrA3	3	4	1700419	2965711	56939067	59904778	Soft
21	AmericanCurl	ACURL	chrB4	4	2	867802	967464	113555672	114523136	Soft
21	AmericanCurl	ACURL	chrC1	5	3	1324009	1481738	203008724	204490462	Soft
21	AmericanCurl	ACURL	chrF1	6	2	801011	1476872	60974784	62451656	Soft
22	TurkishVan	VAN	chrA1	1	3	1393642	2501526	11031185	13532711	Soft
22	TurkishVan	VAN	chrA1	2	11	4670771	6489402	31342697	37832099	Soft
22	TurkishVan	VAN	chrC2	3	15	6716193	13398723	104463873	117862596	Soft
22	TurkishVan	VAN	chrC2	4	2	1008754	1029083	123401845	124430928	Soft
23	Bengal1	BEN1	chrA3	1	5	2054460	2413336	79939478	82352814	Soft
23	Bengal1	BEN1	chrB4	2	8	3522953	7971739	57541931	65513670	Soft
23	Bengal1	BEN1	chrB4	3	4	1590651	1840047	80656430	82496477	Soft
23	Bengal1	BEN1	chrB4	4	4	1657994	2395299	87074574	89469873	Soft
23	Bengal1	BEN1	chrB4	5	3	1513573	2633934	91975064	94608998	Soft
23	Bengal1	BEN1	chrD2	6	2	729236	789554	71502009	72291563	Soft
23	Bengal1	BEN1	chrD2	7	2	829559	943880	80016022	80959902	Soft
24	Bengal2	BEN2	chrA3	1	4	1700012	2430578	80377435	82808013	Soft
24	Bengal2	BEN2	chrA3	2	3	1095464	1911128	84939558	86850686	Soft
24	Bengal2	BEN2	chrA3	3	2	816525	879677	88411945	89291622	Soft
24	Bengal2	BEN2	chrB4	4	2	806663	1408833	80123687	81532520	Soft
24	Bengal2	BEN2	chrB4	5	6	2628521	3074547	92065302	95139849	Soft
24	Bengal2	BEN2	chrD2	6	16	6979191	9924391	63442537	73366928	Soft
25	Ragdoll1	RAG1	chrA1	1	3	1253520	1447881	64830480	66278361	Soft
25	Ragdoll1	RAG1	chrA1	2	5	2166803	3444605	77817864	81262469	Soft
25	Ragdoll1	RAG1	chrC2	3	3	1290782	1355660	121023249	122378909	Soft
25	Ragdoll1	RAG1	chrC2	4	5	2304975	3944482	123490326	127434808	Soft
25	Ragdoll1	RAG1	chrC2	5	3	1387018	2511523	132947843	135459366	Soft
25	Ragdoll1	RAG1	chrC2	6	7	3105350	4425360	136917860	141343220	Soft
25	Ragdoll1	RAG1	chrC2	7	2	876561	912428	142945813	143858241	Soft
26	Ragdoll2	RAG2	chrA1	1	11	4480628	6951936	64830480	71782416	Soft
26	Ragdoll2	RAG2	chrA1	2	9	3989756	4468896	77817864	82286760	Soft
26	Ragdoll2	RAG2	chrB1	3	2	865136	937406	56021064	56958470	Soft
26	Ragdoll2	RAG2	chrB1	4	2	899319	970078	116650944	117621022	Soft
27	CornishRex	CREX	chrA1	1	6	2204216	4296705	40506126	44802831	Soft
27	CornishRex	CREX	chrB1	2	2	897697	1986694	196101618	198088312	Soft
27	CornishRex	CREX	chrC2	3	2	706647	1360222	124991622	126351844	Soft
28	RussianBlue	RBLUE	chrA1	1	2	917873	970790	39336312	40307102	Soft
28	RussianBlue	RBLUE	chrA1	2	3	1008861	1688517	59897394	61585911	Soft
28	RussianBlue	RBLUE	chrA1	3	2	745816	1433362	67334351	68767713	Soft
28	RussianBlue	RBLUE	chrB1	4	3	1333816	2428791	54529679	56958470	Soft
28	RussianBlue	RBLUE	chrB4	5	2	868484	942775	40548206	41490981	Soft
28	RussianBlue	RBLUE	chrB4	6	4	1711795	3971692	47536221	51507913	Soft
28	RussianBlue	RBLUE	chrD2	7	3	1294542	1888895	14619385	16508280	Soft
28	RussianBlue	RBLUE	chrD2	8	2	868557	912815	18120650	19033465	Soft
29	JapaneseBobtail	JBOB	chrA2	1	6	2201869	5383788	40904799	46288587	Soft
29	JapaneseBobtail	JBOB	chrA2	2	4	1503036	2382328	47957127	50339455	Soft
29	JapaneseBobtail	JBOB	chrB1	3	2	907305	1455966	47078127	48534093	Soft
29	JapaneseBobtail	JBOB	chrB1	4	2	920797	946186	54529679	55475865	Soft
29	JapaneseBobtail	JBOB	chrB1	5	4	1440496	2279459	147227500	149506959	Soft
29	JapaneseBobtail	JBOB	chrB1	6	2	871187	1923622	153185298	155108920	Soft
29	JapaneseBobtail	JBOB	chrD2	7	2	921478	1996038	74421368	76417406	Soft
29	JapaneseBobtail	JBOB	chrE1	8	3	1275833	1425611	30870439	32296050	Soft
30	LaPerm	PERM	chrA1	1	6	2728961	3946127	78820815	82766942	Soft
30	LaPerm	PERM	chrA2	2	3	1256138	1955615	67401756	69357371	Soft
30	LaPerm	PERM	chrB1	3	2	835383	909753	130575013	131484766	Soft
30	LaPerm	PERM	chrB1	4	3	1325969	2448502	136152640	138601142	Soft
30	LaPerm	PERM	chrB1	5	2	743774	831423	141640809	142472232	Soft
30	LaPerm	PERM	chrB1	6	8	3334695	4448484	147227500	151675984	Soft
30	LaPerm	PERM	chrD4	7	3	1216858	1845302	26137635	27982937	Soft
30	LaPerm	PERM	chrD4	8	3	1343223	1507834	40471596	41979430	Soft
30	LaPerm	PERM	chrE2	9	4	1759601	1884937	39363112	41248049	Soft
31	Ocicat	OCI	chrB3	1	2	821936	878104	34413022	35291126	Soft
31	Ocicat	OCI	chrC1	2	14	5772895	9763775	122033238	131797013	Soft
31	Ocicat	OCI	chrD1	3	2	903780	932607	43334999	44267606	Soft
31	Ocicat	OCI	chrD1	4	3	1269692	1379581	53377729	54757310	Soft
31	Ocicat	OCI	chrF2	5	2	676261	814871	16451869	17266740	Soft
31	Ocicat	OCI	chrF2	6	3	1257161	2459344	28791232	31250576	Soft
32	Peterbald	PBALD	chrA1	1	12	5003465	8351838	186430647	194782485	Soft
32	Peterbald	PBALD	chrA2	2	2	825096	860531	22976874	23837405	Soft
32	Peterbald	PBALD	chrA2	3	3	1031710	1852997	158158807	160011804	Soft
32	Peterbald	PBALD	chrC1	4	2	819441	842138	169185745	170027883	Soft
32	Peterbald	PBALD	chrC1	5	2	932020	951492	191519751	192471243	Soft
32	Peterbald	PBALD	chrC2	6	2	788714	835018	88619282	89454300	Soft
32	Peterbald	PBALD	chrD1	7	2	748829	881194	8913664	9794858	Soft
33	Bombay	BOM	chrA2	1	3	1168877	1942054	52388689	54330743	Soft
33	Bombay	BOM	chrA2	2	2	913286	1946116	62904650	64850766	Soft
33	Bombay	BOM	chrB1	3	3	1238101	1478107	34020943	35499050	Soft
33	Bombay	BOM	chrB1	4	2	818171	866375	52127991	52994366	Soft
33	Bombay	BOM	chrB4	5	3	1302345	1409418	95165032	96574450	Soft
33	Bombay	BOM	chrB4	6	4	1668763	1857668	104123682	105981350	Soft
33	Bombay	BOM	chrB4	7	10	4184450	6420103	109611746	116031849	Soft
33	Bombay	BOM	chrD4	8	2	999132	1507834	40471596	41979430	Soft
34	Birman1	BIR1	chrB1	1	2	743249	907196	76690680	77597876	Soft
34	Birman1	BIR1	chrB1	2	5	2123729	3350830	114654638	118005468	Soft
34	Birman1	BIR1	chrB1	3	2	734531	1925262	145692904	147618166	Soft
34	Birman1	BIR1	chrC1	4	2	757515	1786413	191110744	192897157	Soft
34	Birman1	BIR1	chrD2	5	2	767416	1296931	32494173	33791104	Soft
35	Birman2	BIR2	chrA1	1	2	852424	984768	51295847	52280615	Soft
35	Birman2	BIR2	chrB2	2	2	566346	599469	75671571	76271040	Soft
35	Birman2	BIR2	chrB4	3	2	851436	911694	94154535	95066229	Soft
35	Birman2	BIR2	chrB4	4	2	836439	952215	98679862	99632077	Soft
35	Birman2	BIR2	chrD2	5	3	1218342	1296931	32494173	33791104	Soft
36	KhaoManee	MANEE	chrB1	1	2	949348	1479731	44538897	46018628	Soft
36	KhaoManee	MANEE	chrB3	2	4	1336462	1707122	21105287	22812409	Soft
36	KhaoManee	MANEE	chrB3	3	2	990514	992127	24926730	25918857	Soft
36	KhaoManee	MANEE	chrB4	4	5	1952013	3384115	32017327	35401442	Soft
36	KhaoManee	MANEE	chrD4	5	3	1245401	1456424	37027176	38483600	Soft
36	KhaoManee	MANEE	chrE2	6	3	1372687	1426204	28265516	29691720	Soft
37	Oriental	ORI	chrA1	1	3	1387101	2473103	180863784	183336887	Soft
37	Oriental	ORI	chrA1	2	4	1681273	3948529	190833956	194782485	Soft
37	Oriental	ORI	chrB2	3	7	2999280	3989504	81813714	85803218	Soft
37	Oriental	ORI	chrC2	4	2	683660	1454831	143903849	145358680	Soft
37	Oriental	ORI	chrE1	5	9	3730574	6636213	43199775	49835988	Soft
38	Burmese1	BUR1	chrB1	1	3	1057032	1952754	30550260	32503014	Soft
38	Burmese1	BUR1	chrB1	2	2	968811	1022808	51485454	52508262	Soft
38	Burmese1	BUR1	chrC1	3	2	777467	1485246	88716953	90202199	Soft
38	Burmese1	BUR1	chrC2	4	2	934247	1440371	135925606	137365977	Soft
38	Burmese1	BUR1	chrD1	5	2	816291	1880773	58354288	60235061	Soft
38	Burmese1	BUR1	chrD4	6	2	903312	985413	37498187	38483600	Soft
39	Burmese2	BUR2	chrB1	7	5	1647267	5903054	24647206	30550260	Soft
39	Burmese2	BUR2	chrB1	8	5	1873269	33790537	47627408	81417945	Soft
40	Korat	KOR	chrA1	1	2	781241	1475669	208791385	210267054	Soft
40	Korat	KOR	chrB1	2	2	736414	1937596	88729281	90666877	Soft
40	Korat	KOR	chrB3	3	4	1289233	3640052	114144196	117784248	Soft
40	Korat	KOR	chrB3	4	2	811705	1959459	120007926	121967385	Soft
40	Korat	KOR	chrC2	5	2	889092	1963372	117927245	119890617	Soft
40	Korat	KOR	chrE2	6	2	856431	980506	28265516	29246022	Soft
40	Korat	KOR	chrF2	7	11	4018055	7908339	37312821	45221160	Soft
41	Siamese	SIA	chrA1	1	2	760013	855256	49922819	50778075	Soft
41	Siamese	SIA	chrC2	2	2	884802	940207	124456584	125396791	Soft
41	Siamese	SIA	chrE1	3	4	1877772	2584498	43697590	46282088	Soft
41	Siamese	SIA	chrE1	4	2	955689	1046075	48789913	49835988	Soft
							5.42604
