# Supplementary material for: Patterns of allele frequency differences among domestic cat breeds assessed by a 63K SNP array
Source: PLoS One. 2021 Feb 25;16(2):e0247092. doi: 10.1371/journal.pone.0247092 (PMC7906347; doi:10.1371/journal.pone.0247092)
Supplement: S6 Table — (XLSX) [file pone.0247092.s010.xlsx]

## Sheet: BreedSelectionSummary
No	FID	Breed Name	Abbreviation	Breed Origin	Sample Size	Number of regions			Number of Chromosomes with regions			Average Number of windows per region		Average size of combined windows per region (Mb)		Average candidate region size (Mb)		Maximum candidate region size (Mb)		Sum of candidate regions's sizes (Mb)
						Hard (di)	Soft (iHS)	Total	Hard (di)	Soft (iHS)	Total	Hard (di)	Soft (iHS)	Hard (di)	Soft (iHS)	Hard (di)	Soft (iHS)	Hard (di)	Soft (iHS)	Hard(di)	Soft(iHS)	Total	% genome under selection
1	30	Perisan1	PER1	Western (Persian family)	25	5	10	15	3	4	5	2.2	2.9	0.86	1.16	1.47	1.65	1.95	4.43	7.37	16.51	23.88	1.01617
2	300	Perisan2	PER2	Western (Persian family)	25	2	6	8	1	4	4	2	4.5	0.67	1.81	1.39	4.94	1.94	17.57	2.78	12.06	14.84	0.631489
3	8	British Shorthair	BSH	Western (Persian family)	22	2	8	10	2	4	6	3.5	2.63	1.37	1.14	1.59	1.75	2.28	3.42	3.18	14.01	17.19	0.731489
4	35	Selkirk Rex	SREX	Western (Persian family)	22	1	7	8	1	5	5	3	3.43	1.35	1.39	2.03	2.44	2.03	3.35	2.02	17.05	19.07	0.811489
5	34	Scottish Fold1	SFOLD1	Western (Persian family)	25	3	9	12	3	6	6	2.67	3.67	1.24	1.47	1.63	2.11	2.49	6.43	4.87	19	23.87	1.01574
6	340	Scottish Fold2	SFOLD2	Western (Persian family)	25	2	8	10	2	5	5	2	2.5	0.8	1.01	1.13	1.49	1.47	2.3	2.26	11.9	14.16	0.602553
7	24	Maine Coon	MCOON	Western	25	5	8	13	3	4	6	2.4	3.63	0.97	1.46	1.39	2.06	2.43	5.47	6.94	16.46	23.4	0.995745
8	27	Norweigian Forest Cat	NFC	Western	15	7	9	16	6	7	10	2.14	3.11	0.96	1.29	1.22	2.1	1.98	4.42	8.6	18.85	27.45	1.16809
9	46	American Wirehair	WIR	Western	9	4	6	10	3	3	5	2	2.5	0.89	1.03	0.92	2.08	0.96	4.91	3.67	12.47	16.14	0.686809
10	25	Manx	MANX	Western	8	5	9	14	5	8	9	2.2	3.56	1.02	1.52	1.28	2.2	1.5	7.9	6.42	19.8	26.22	1.11574
11	37	Siberian1	SIR1	Western	25	4	12	16	4	6	7	2.5	2.58	1.81	1.08	2.31	1.54	4.44	1.95	9.25	18.5	27.75	1.18085
12	370	Siberian2	SIR2	Western	25	4	8	12	4	5	7	2.75	3.25	1.13	1.35	1.54	2.48	2.39	5.36	6.16	19.83	25.99	1.10596
13	10	Chartreaux	CHR	Western	7	5	8	13	3	4	5	2.4	2.88	1.04	1.19	1.21	2.04	1.48	5.01	6.04	16.32	22.36	0.951489
14	23	Lykoi	LYK	Western	22	2	8	10	2	5	7	3	2.63	1.35	1.09	2.48	1.81	2.99	3.43	4.96	14.49	19.45	0.82766
15	26	Munchkin	MUNCH	Western	25	5	11	16	4	5	6	2.6	2.91	1.16	1.24	1.46	1.82	2.52	3.42	7.28	20.07	27.35	1.16383
16	1	Abyssinian	ABY	intermediate	22	6	5	11	5	3	7	4.67	2.6	2.36	1.08	3.67	1.35	7.83	2.44	22.01	6.74	28.75	1.2234
17	39	Somali	SOM	intermediate	6	5	4	9	5	3	7	2.2	5.25	0.96	2.21	1.32	3.87	1.93	8.94	6.6	15.48	22.08	0.939574
18	40	Sphynx	SPH	intermediate	26	6	6	12	4	5	6	2.33	6	1.51	2.51	1.66	4.11	4.44	12.94	9.99	24.66	34.65	1.47447
19	15	Egyptian Mau	EGY	intermediate	10	6	6	12	4	3	5	2	3.67	0.9	1.43	1.5	2.37	1.96	4.43	9.01	14.24	23.25	0.989362
20	13	Devon Rex	DREX	intermediate	21	5	6	11	1	3	3	2.6	4.33	1.11	1.72	1.47	3.49	2.69	8.43	7.37	20.96	28.33	1.20553
21	2	American Curl	ACURL	intermediate	24	9	6	15	8	4	10	2.67	2.67	1.19	1.14	1.73	1.72	3.33	2.97	15.54	10.3	25.84	1.09957
22	43	Turkish Van	VAN	intermediate	19	5	4	9	4	2	6	2.4	7.75	1.06	3.45	1.55	5.85	2.01	13.4	7.74	23.42	31.16	1.32596
23	5	Bengal1	BEN1	intermediate	25	4	7	11	4	3	5	4.25	4	1.94	1.7	3.51	2.71	6.57	7.97	14.03	18.99	33.02	1.40511
24	55	Bengal2	BEN2	intermediate	25	4	6	10	2	3	3	4.25	5.5	1.95	2.34	2.72	3.27	6.52	9.92	10.87	19.63	30.5	1.29787
25	32	Ragdoll1	RAG1	intermediate	25	5	7	12	3	2	4	3.4	4	1.47	1.77	2.57	2.58	4.35	4.43	12.84	18.04	30.88	1.31404
26	320	Ragdoll2	RAG2	intermediate	25	7	4	11	4	2	4	3.57	6	1.43	2.56	2.83	3.33	8.96	6.95	19.78	13.33	33.11	1.40894
27	12	Cornish Rex	CREX	intermediate	11	2	3	5	1	3	3	3.5	3.33	1.45	1.27	2.38	2.55	3.39	4.3	4.76	7.64	12.4	0.52766
28	33	Russian Blue	RBLUE	intermediate	6	4	8	12	4	4	8	2.25	2.63	1.43	1.09	1.92	1.78	3.94	3.97	7.69	14.23	21.92	0.932766
29	18	Japanese Bobtail	JBOB	intermediate	13	5	8	13	5	4	8	2.4	3.13	1.05	1.26	1.23	2.22	2.01	5.38	6.15	17.8	23.95	1.01915
30	22	La Perm	PERM	intermediate	25	5	9	14	3	5	6	3.4	3.78	1.56	1.62	2.18	2.2	3.46	4.45	10.89	19.78	30.67	1.30511
31	28	Ocicat	OCI	intermediate	5	2	6	8	1	4	5	3	4.33	1.41	1.78	1.72	2.7	1.97	9.76	3.45	16.23	19.68	0.837447
32	31	Peterbald	PBALD	Eastern	24	5	7	12	5	5	7	3.2	3.57	1.28	1.45	1.77	2.08	2.85	8.35	8.86	14.57	23.43	0.997021
33	7	Bombay	BOM	Eastern	11	8	8	16	4	4	6	2	3.63	0.9	1.54	1.27	2.18	2.42	6.42	10.18	17.43	27.61	1.17489
34	6	Birman1	BIR1	Eastern	25	11	5	16	6	3	6	2.55	2.6	1.14	1.03	1.52	1.85	2.88	3.35	16.75	9.27	26.02	1.10723
35	66	Birman2	BIR2	Eastern	25	9	5	14	4	4	7	2.33	2.2	1.04	0.86	1.49	0.95	1.94	1.3	13.4	4.74	18.14	0.771915
36	19	Khoa Manee	MANEE	Eastern	5	9	6	15	5	5	7	2.22	3.17	0.96	1.31	1.25	1.74	1.88	3.38	11.28	10.46	21.74	0.925106
37	29	Oriental	ORI	Eastern	25	5	5	10	5	4	7	3.2	5	1.35	2.1	2.08	3.7	4.39	6.64	10.42	18.5	28.92	1.23064
38	9	Burmese1	BUR1	Eastern	25	7	6	13	7	5	10	2.29	2.17	0.96	0.91	1.21	1.46	1.94	1.95	8.48	8.77	17.25	0.734043
39	99	Burmese2	BUR2	Eastern	25	7	1	8	5	1	5	2.57	5	1.07	1.87	1.35	33.79	2.94	33.79	9.46	39.69	49.15	2.09149
40	20	Korat	KOR	Eastern	6	3	7	10	1	6	6	2.67	3.57	1.14	1.34	1.29	2.84	1.94	7.91	3.88	19.86	23.74	1.01021
41	36	Siamese	SIA	Eastern	25	8	4	12	7	3	8	2.25	2.5	0.99	1.12	1.19	1.36	1.94	2.58	9.54	5.42	14.96	0.636596
		average			19.2439	5.07317	6.73171	11.8049	3.73171	4.09756	6.14634	2.72024	3.63561	1.22512	1.50463	1.7422	3.18439	3.00805	6.48098	8.60415	16.0366	24.6407	1.04854
		sd			7.65761	2.26263	2.15667	2.66664	1.76103	1.39293	1.76863	0.661655	1.20316	0.344305	0.526223	0.628528	4.99816	1.74418	5.5396	4.51562	6.07332	6.84981	0.291481
		min			5	1	1	5	1	1	3	2	2.17	0.67	0.86	0.92	0.95	0.96	1.3	2.02	4.74	12.4	0.52766
		max			26	11	12	16	8	8	10	4.67	7.75	2.36	3.45	3.67	33.79	8.96	33.79	22.01	39.69	49.15	2.09149
		Sum			789	208	276	484	153	168	252	111.53	149.06	50.23	61.69	71.43	130.56	123.33	265.72	352.77	657.5	1010.27
