# Supplementary material for: Patterns of allele frequency differences among domestic cat breeds assessed by a 63K SNP array
Source: PLoS One. 2021 Feb 25;16(2):e0247092. doi: 10.1371/journal.pone.0247092 (PMC7906347; doi:10.1371/journal.pone.0247092)
Supplement: S1 Data — (ZIP) [file pone.0247092.s011.zip]

Archive with 2 entries (2 files):
- S1Data.ped
- __MACOSX/._S1Data.ped
