# Supplementary material for: Patterns of allele frequency differences among domestic cat breeds assessed by a 63K SNP array
Source: PLoS One. 2021 Feb 25;16(2):e0247092. doi: 10.1371/journal.pone.0247092 (PMC7906347; doi:10.1371/journal.pone.0247092)
Supplement: S2 Data — (ZIP) [file pone.0247092.s012.zip › S2Data.map]

1	chrB2.38841177	0	27592
1	chrF1.9924362	0	50454
1	chrF1.9951093	0	66990
1	chrUn25.752120	0	101965
1	chrUn25.750549	0	103639
1	chrUn.30270861	0	164416
1	chrUn25.667495	0	193201
1	chrUn25.616156	0	244638
1	chrUn25.568974	0	290594
1	chrUn25.527026	0	331337
1	chrUn25.493681	0	364519
1	chrUn25.431045	0	428243
1	chrA1.510	0	464622
1	chrA1.1424	0	465536
1	chrA1.42510	0	496020
1	chrA1.54976	0	509293
1	chrA1.92333	0	536803
1	chrA1.122945	0	569997
1	chrA1.148974	0	588593
1	chrA1.250158	0	686156
1	chrA1.250256	0	686253
1	chrA1.312479	0	736521
1	chrA1.340563	0	761514
1	chrA1.400434	0	812361
1	chrA1.429374	0	842613
1	chrA1.469151	0	872236
1	chrA1.494220	0	886669
1	chrA1.555592	0	946477
1	chrA1.598987	0	984955
1	chrA1.634207	0	997780
1	chrA1.679019	0	1018889
1	chrA1.798745	0	1065174
1	chrA1.896017	0	1112026
1	chrA1.922663	0	1130729
1	chrA1.1102797	0	1231080
1	chrA1.1131271	0	1249172
1	chrA1.1172692	0	1277318
1	chrA1.1233125	0	1333347
1	chrA1.1261019	0	1357829
1	chrA1.1286685	0	1382972
1	chrA1.1324146	0	1409496
1	chrA1.1361289	0	1440050
1	chrA1.1398935	0	1464624
1	chrA1.1443742	0	1495896
1	chrA1.1472115	0	1512390
1	chrA1.1524078	0	1548400
1	chrA1.1556012	0	1577147
1	chrA1.1585757	0	1591252
1	chrA1.1631184	0	1626155
1	chrA1.1663585	0	1649109
1	chrA1.1691780	0	1672743
1	chrA1.1725465	0	1699798
1	chrA1.1770136	0	1733140
1	chrA1.1797295	0	1758106
1	chrA1.1824728	0	1778331
1	chrA1.1858910	0	1800010
1	chrA1.1933017	0	1865703
1	chrA1.1979826	0	1898575
1	chrA1.1990664	0	1907229
1	chrA1.2045394	0	1957352
1	chrA1.2074489	0	1981378
1	chrA1.2106604	0	2005071
1	chrA1.2160541	0	2044053
1	chrA1.2193897	0	2070290
1	chrA1.2312039	0	2171985
1	chrA1.2355987	0	2209103
1	chrA1.2370213	0	2217686
1	chrA1.2391496	0	2234838
1	chrA1.2415170	0	2254257
1	chrA1.2442947	0	2274687
1	chrA1.2499651	0	2322886
1	chrA1.2525096	0	2348051
1	chrA1.2577629	0	2387136
1	chrA1.2610157	0	2414982
1	chrA1.2654293	0	2450729
1	chrA1.2678604	0	2471058
1	chrA1.2715003	0	2496085
1	chrA1.2740713	0	2528140
1	chrA1.2804153	0	2576977
1	chrA1.2836982	0	2599663
1	chrA1.2869275	0	2628400
1	chrA1.2941219	0	2682501
1	chrE1.49753030	0	2702212
1	chrA1.3023037	0	2750737
1	chrA1.3072956	0	2792494
1	chrA1.3122365	0	2833438
1	chrA1.3160629	0	2871585
1	chrA1.3265160	0	2962524
1	chrA1.3289543	0	2986561
1	chrA1.3325128	0	3022051
1	chrA1.3391085	0	3055328
1	chrC2.69855075	0	3078396
1	chrA1.3430023	0	3087757
1	chrA1.3473131	0	3130562
1	chrA1.3515326	0	3165541
1	chrA1.3548553	0	3192991
1	chrA1.3623149	0	3258840
1	chrA1.3650815	0	3286985
1	chrA1.3704885	0	3330362
1	chrUn.69423714	0	3367683
1	chrA1.3784308	0	3402048
1	chrA1.3817793	0	3425099
1	chrA1.3871447	0	3474726
1	chrA1.3905507	0	3501987
1	chrA1.3963456	0	3549057
1	chrA1.4023068	0	3594599
1	chrA1.4082750	0	3648881
1	chrA1.4115882	0	3673465
1	chrA1.4176004	0	3719876
1	chrA1.4219010	0	3764657
1	chrA1.4321552	0	3839290
1	chrA1.4453945	0	3942166
1	chrA1.4470894	0	3961187
1	chrA1.4502324	0	3976319
1	chrA1.4634611	0	4075533
1	chrA1.4662669	0	4095695
1	chrA1.4687662	0	4114654
1	chrA1.4723710	0	4141696
1	chrA1.4749399	0	4157714
1	chrA1.4792243	0	4183292
1	chrA1.4847040	0	4226045
1	chrA1.4893438	0	4270304
1	chrA1.4936045	0	4292056
1	chrA1.4972352	0	4328350
1	chrA1.5016258	0	4342242
1	chrB4.96106165	0	4379403
1	chrA1.5078242	0	4394400
1	chrA1.5105032	0	4421192
1	chrA1.5129364	0	4430972
1	chrA1.5154945	0	4456714
1	chrA1.5311418	0	4584587
1	chrA1.5312371	0	4585540
1	chrA1.5387749	0	4638986
1	chrA1.5437224	0	4675826
1	chrA1.5509185	0	4734231
1	chrA1.5562572	0	4770121
1	chrA1.5595106	0	4796816
1	chrA1.5641418	0	4833939
1	chrA1.5676274	0	4863761
1	chrA1.5705965	0	4889134
1	chrA1.5742442	0	4924103
1	chrA1.5857801	0	4997540
1	chrA1.5887306	0	5025961
1	chrA1.5937649	0	5056488
1	chrA1.5964891	0	5080203
1	chrA1.6033499	0	5126072
1	chrA1.6086153	0	5170955
1	chrA1.6126994	0	5207139
1	chrA1.6148397	0	5226072
1	chrA1.6181578	0	5254796
1	chrA1.6232626	0	5305742
1	chrA1.6286370	0	5345394
1	chrA1.6352166	0	5399962
1	chrA1.6416597	0	5455109
1	chrA1.6484073	0	5518188
1	chrA1.6545872	0	5572608
1	chrA1.6615611	0	5626740
1	chrA1.6672338	0	5679775
1	chrA1.6745792	0	5743832
1	chrA1.6779521	0	5776636
1	chrA1.6836338	0	5808622
1	chrA1.6876883	0	5844952
1	chrA1.6948480	0	5916694
1	chrA1.6979881	0	5928975
1	chrA1.7020461	0	5962087
1	chrA1.7095286	0	6029431
1	chrA1.7150132	0	6073968
1	chrA1.7188078	0	6105722
1	chrA1.7255217	0	6160288
1	chrA1.7302740	0	6198624
1	chrA1.7345593	0	6230320
1	chrA1.7421517	0	6294949
1	chrA1.7474342	0	6335971
1	chrA1.7541562	0	6393863
1	chrA1.7603212	0	6448057
1	chrA1.7634348	0	6466930
1	chrE2.64362996	0	6487922
1	chrA1.7668488	0	6492315
1	chrA1.7725885	0	6530007
1	chrA1.7754428	0	6550110
1	chrA1.7798914	0	6594586
1	chrA1.7870998	0	6642100
1	chrA1.7872697	0	6643799
1	chrA1.7901306	0	6664492
1	chrA1.7949860	0	6707452
1	chrA1.7983292	0	6733255
1	chrA1.8035034	0	6779274
1	chrA1.8090479	0	6826625
1	chrA1.8159906	0	6896238
1	chrA1.8217964	0	6940461
1	chrA1.8242135	0	6962767
1	chrA1.8242358	0	6962991
1	chrA1.8286650	0	6996261
1	chrA1.8317210	0	7014389
1	chrA1.8341233	0	7034446
1	chrA1.8397936	0	7083076
1	chrA1.8454439	0	7139843
1	chrA1.8510958	0	7166534
1	chrA1.8535989	0	7191512
1	chrA1.8566085	0	7211582
1	chrA2.184496152	0	7219653
1	chrA1.8606232	0	7253018
1	chrA1.8645803	0	7285049
1	chrA1.8692656	0	7328748
1	chrA1.8713947	0	7350024
1	chrA1.8750166	0	7387307
1	chrA1.8787085	0	7416925
1	chrA1.8821903	0	7448852
1	chrA1.8890441	0	7509588
1	chrA1.8920899	0	7533423
1	chrA1.8997597	0	7596703
1	chrA1.9064399	0	7651834
1	chrA1.9140650	0	7713976
1	chrA1.9175995	0	7742125
1	chrA1.9207813	0	7769154
1	chrA1.9394240	0	7916102
1	chrA1.9424374	0	7942571
1	chrA1.9476535	0	7968439
1	chrA1.9533305	0	8017463
1	chrA1.9557128	0	8035918
1	chrA1.9607149	0	8078086
1	chrA1.9686934	0	8142637
1	chrA1.9983432	0	8200836
1	chrA1.10035653	0	8240735
1	chrA1.10104226	0	8301443
1	chrA1.10140449	0	8330395
1	chrA1.10197880	0	8376918
1	chrA1.10224538	0	8400332
1	chrA1.10318479	0	8474715
1	chrA1.10372133	0	8521613
1	chrA1.10520580	0	8620943
1	chrA1.10562822	0	8662423
1	chrA1.10600511	0	8689237
1	chrA1.10624458	0	8715389
1	chrA1.10657476	0	8748403
1	chrA1.10686185	0	8754418
1	chrA1.10713572	0	8781677
1	chrA1.10729136	0	8791097
1	chrA1.10730203	0	8792740
1	chrA1.10762684	0	8818319
1	chrA1.10789507	0	8838626
1	chrA1.10861445	0	8900049
1	chrA1.10899821	0	8931196
1	chrA1.10962936	0	8981189
1	chrA1.11026272	0	9032739
1	chrA1.11045664	0	9052349
1	chrA1.11070512	0	9069120
1	chrA1.11076567	0	9075170
1	chrA1.11136218	0	9116283
1	chrA1.11174809	0	9134733
1	chrA1.11215307	0	9161351
1	chrA1.11241533	0	9182731
1	chrA1.11293302	0	9229126
1	chrA1.11384403	0	9289659
1	chrA1.11418449	0	9318657
1	chrUn.48497963	0	9358647
1	chrA1.11475511	0	9364152
1	chrA1.11500184	0	9385839
1	chrA1.11552849	0	9428590
1	chrA1.11598808	0	9467237
1	chrA1.11670001	0	9524913
1	chrA1.11734485	0	9571403
1	chrA1.11801605	0	9623893
1	chrA1.11850743	0	9658484
1	chrA1.11874734	0	9681147
1	chrA1.11899919	0	9699482
1	chrA1.11979103	0	9769307
1	chrA1.12021454	0	9811543
1	chrA1.12050306	0	9822569
1	chrA1.12087686	0	9848112
1	chrA1.12125625	0	9880248
1	chrA1.12160853	0	9901133
1	chrA1.12212832	0	9941228
1	chrA1.12274369	0	9984064
1	chrA1.12317851	0	10008983
1	chrA1.12372928	0	10054549
1	chrA1.12407641	0	10087623
1	chrA1.12467435	0	10135235
1	chrA1.12557442	0	10207191
1	chrA1.12588199	0	10236444
1	chrA1.12642007	0	10275227
1	chrA1.12785848	0	10398566
1	chrA1.12830332	0	10434511
1	chrA1.12856275	0	10459947
1	chrA1.9752448	0	10521676
1	chrA1.9781826	0	10546081
1	chrA1.9839157	0	10584423
1	chrA1.9873922	0	10621500
1	chrA1.9903008	0	10649054
1	chrA1.9937963	0	10680233
1	chrA1.12923024	0	10707511
1	chrA1.12943954	0	10723029
1	chrA1.12954788	0	10733860
1	chrA1.12991652	0	10757968
1	chrA1.13024154	0	10780926
1	chrUn.13939953	0	10783663
1	chrA1.13073161	0	10836860
1	chrA1.13116339	0	10862169
1	chrA1.13164915	0	10901110
1	chrA1.13256684	0	10977107
1	chrA1.13283182	0	11003604
1	chrA1.13353050	0	11032820
1	chrA1.13398149	0	11062793
1	chrA1.13442894	0	11105442
1	chrA1.13497886	0	11145803
1	chrA1.13541741	0	11187670
1	chrA1.13572163	0	11207081
1	chrA1.13609810	0	11241666
1	chrA1.13653749	0	11275634
1	chrA1.13701647	0	11319094
1	chrA1.13753159	0	11352264
1	chrA1.13800563	0	11387309
1	chrA1.13846676	0	11427769
1	chrA1.13876652	0	11454725
1	chrA1.13916615	0	11492719
1	chrA1.13951769	0	11515672
1	chrA1.13995104	0	11550801
1	chrA1.14025631	0	11576961
1	chrA1.14076047	0	11620158
1	chrA1.14109029	0	11642851
1	chrA1.14187487	0	11706012
1	chrA1.14232601	0	11739526
1	chrA1.14315351	0	11797358
1	chrA1.14342550	0	11823149
1	chrA1.14390311	0	11865172
1	chrA1.14429414	0	11900419
1	chrA1.14475586	0	11945039
1	chrA1.14510160	0	11968883
1	chrA1.14546925	0	11993867
1	chrA1.14572954	0	12019606
1	chrA1.14621540	0	12053620
1	chrA1.14709342	0	12108089
1	chrA1.14741159	0	12136588
1	chrA1.14795534	0	12184070
1	chrA1.14836170	0	12224156
1	chrA1.14875287	0	12255277
1	chrA1.14901873	0	12278460
1	chrA1.14927950	0	12299658
1	chrA1.14976851	0	12340610
1	chrA1.15002736	0	12360354
1	chrA1.15045382	0	12402981
1	chrA1.15081309	0	12428342
1	chrA1.15111432	0	12447984
1	chrA1.15172550	0	12502874
1	chrUn.78831235	0	12534675
1	chrA1.15211378	0	12538018
1	chrA1.15245147	0	12567672
1	chrA1.15311103	0	12617046
1	chrA1.15367332	0	12664377
1	chrA1.15413408	0	12703335
1	chrA1.15527226	0	12793812
1	chrA1.15552359	0	12818942
1	chrA1.15595890	0	12843687
1	chrA1.15598352	0	12847403
1	chrA1.15671363	0	12908503
1	chrA1.15715980	0	12943410
1	chrA1.15716044	0	12943474
1	chrA1.15752352	0	12974189
1	chrA1.15779930	0	12988906
1	chrA1.15805763	0	13009476
1	chrA1.15866664	0	13043453
1	chrA1.15901890	0	13078445
1	chrA1.15963118	0	13125754
1	chrA1.16019880	0	13166939
1	chrA1.16054671	0	13200553
1	chrA1.16055412	0	13201294
1	chrA1.16116982	0	13254269
1	chrA1.16151517	0	13278903
1	chrA1.16197816	0	13318127
1	chrA1.16225362	0	13337610
1	chrA1.16305751	0	13404356
1	chrA1.16368820	0	13460303
1	chrA1.16410795	0	13498516
1	chrA1.16458668	0	13537478
1	chrA1.16500852	0	13576484
1	chrA1.16542159	0	13620989
1	chrA1.16645920	0	13690487
1	chrA1.16681608	0	13716468
1	chrA1.16718239	0	13747363
1	chrA1.16802269	0	13813709
1	chrA1.16834743	0	13840104
1	chrA1.16871535	0	13867608
1	chrA1.16925164	0	13905351
1	chrA1.16958037	0	13933808
1	chrA1.16995065	0	13964918
1	chrA1.17041066	0	14004329
1	chrA1.17089062	0	14046322
1	chrA1.17143021	0	14088250
1	chrA1.17167039	0	14111972
1	chrA1.17194248	0	14137429
1	chrA1.17230200	0	14163047
1	chrA1.17265077	0	14190661
1	chrA1.17299670	0	14223515
1	chrA1.17350905	0	14249978
1	chrA1.17375163	0	14269290
1	chrA1.17404580	0	14290460
1	chrA1.17428530	0	14312837
1	chrA1.17470228	0	14346768
1	chrA1.17494876	0	14372744
1	chrA1.17516380	0	14390990
1	chrA1.17595430	0	14455782
1	chrA1.17626468	0	14490048
1	chrA1.17673075	0	14524803
1	chrA1.17705921	0	14556065
1	chrA1.17729593	0	14568251
1	chrA1.17794519	0	14627633
1	chrA1.17829027	0	14654558
1	chrA1.17861126	0	14685009
1	chrA1.17919266	0	14729048
1	chrA1.17948346	0	14755610
1	chrA1.18023442	0	14817330
1	chrA1.18034295	0	14828178
1	chrA1.18069171	0	14846498
1	chrA1.18098411	0	14867525
1	chrA1.18134491	0	14899577
1	chrA1.18178547	0	14940598
1	chrA1.18210084	0	14966565
1	chrA1.18241519	0	14995108
1	chrA1.18288589	0	15037447
1	chrA1.18328096	0	15071749
1	chrA1.18355842	0	15097432
1	chrA1.18396546	0	15130824
1	chrA1.18429884	0	15171976
1	chrA1.18453729	0	15189283
1	chrA1.18483672	0	15224668
1	chrUn.5293964	0	15226659
1	chrA1.18562580	0	15295109
1	chrA1.18601804	0	15322505
1	chrA1.18692301	0	15384162
1	chrA1.18727669	0	15402491
1	chrA1.18778409	0	15449653
1	chrA1.18822471	0	15487652
1	chrA1.18861219	0	15513264
1	chrA1.18889485	0	15535485
1	chrA1.18900642	0	15540778
1	chrA1.18954737	0	15583224
1	chrA1.18988817	0	15614800
1	chrA1.19070273	0	15675381
1	chrA1.19231065	0	15801759
1	chrA1.19344839	0	15911419
1	chrA1.19498500	0	15923996
1	chrA1.19394530	0	15947648
1	chrA1.19395129	0	15948243
1	chrA1.19444193	0	15975854
1	chrA1.19538413	0	16031595
1	chrUn.77801391	0	16101561
1	chrA1.19627905	0	16118650
1	chrA1.19663978	0	16135338
1	chrA1.19708277	0	16167104
1	chrA1.19749603	0	16200561
1	chrA1.19781833	0	16221833
1	chrA1.19814971	0	16238935
1	chrA1.19850341	0	16271171
1	chrA1.19880182	0	16303535
1	chrA1.19928016	0	16339713
1	chrA1.19969282	0	16375255
1	chrA1.20017375	0	16407844
1	chrA1.20038494	0	16428902
1	chrA1.20064388	0	16453210
1	chrA1.20128330	0	16501729
1	chrA1.20226791	0	16584997
1	chrA1.20279786	0	16617610
1	chrA1.20314257	0	16649624
1	chrA1.20367125	0	16694739
1	chrA1.20398443	0	16716197
1	chrA1.20427349	0	16745740
1	chrA1.20484586	0	16781963
1	chrA1.20573504	0	16859429
1	chrA1.20626517	0	16903486
1	chrA1.20677874	0	16949966
1	chrA1.20735844	0	16989373
1	chrUn.39720038	0	17018847
1	chrA1.20807430	0	17051908
1	chrA1.20844676	0	17083117
1	chrA1.20856026	0	17092115
1	chrA1.20882147	0	17114418
1	chrA1.20954721	0	17164358
1	chrA1.20980885	0	17196168
1	chrA1.21035516	0	17244647
1	chrA1.21079093	0	17283376
1	chrB4.102121653	0	17315464
1	chrA1.21199766	0	17400682
1	chrA1.21272076	0	17443135
1	chrA1.21307611	0	17471203
1	chrA1.21332493	0	17490910
1	chrA1.21396261	0	17542467
1	chrA1.21451361	0	17589420
1	chrA1.21484357	0	17618877
1	chrA1.21553886	0	17678479
1	chrA1.21595974	0	17716387
1	chrA1.21626807	0	17748864
1	chrA1.21661606	0	17776691
1	chrA1.21722699	0	17824862
1	chrA1.21746808	0	17843007
1	chrA1.21786456	0	17877225
1	chrA1.21853181	0	17938912
1	chrA1.21878301	0	17959316
1	chrA1.21903945	0	17980375
1	chrA1.21943387	0	18015508
1	chrA1.21945485	0	18017606
1	chrA1.22032250	0	18082059
1	chrA1.22090450	0	18127605
1	chrA1.22127113	0	18156768
1	chrA1.22193711	0	18214203
1	chrA1.22235807	0	18243388
1	chrA1.22311506	0	18308446
1	chrA1.22372125	0	18361310
1	chrA1.22378422	0	18367604
1	chrA1.22401581	0	18389014
1	chrA1.22425970	0	18413777
1	chrA1.22468681	0	18430588
1	chrA1.22554750	0	18491470
1	chrA1.22611439	0	18529768
1	chrA1.22630082	0	18547923
1	chrA1.22636283	0	18554121
1	chrA1.22661479	0	18570413
1	chrA1.22703748	0	18605756
1	chrA1.22739445	0	18635964
1	chrA1.22807725	0	18682939
1	chrA1.22926000	0	18781945
1	chrA1.22957466	0	18810510
1	chrA1.23005093	0	18843597
1	chrA1.23039375	0	18867008
1	chrA1.23072602	0	18893959
1	chrA1.23120766	0	18927452
1	chrA1.23158781	0	18954888
1	chrA1.23187397	0	18980806
1	chrA1.23245707	0	19024501
1	chrUn25.390525	0	19044778
1	chrUn25.299618	0	19141682
1	chrUn.46313357	0	19169370
1	chrUn25.263176	0	19181240
1	chrUn25.229081	0	19221512
1	chrUn25.156192	0	19285958
1	chrUn25.118021	0	19326680
1	chrUn25.30414	0	19412683
1	chrF1.15997022	0	19415938
1	chrUn25.7941	0	19435351
1	chrUn25.437	0	19441697
1	chrUn22.5362	0	19447530
1	chrUn22.39509	0	19482880
1	chrUn22.44777	0	19488147
1	chrUn22.108246	0	19553535
1	chrUn22.140766	0	19587095
1	chrUn22.185207	0	19630959
1	chrUn22.211667	0	19656093
1	chrUn22.270006	0	19710055
1	chrUn22.293735	0	19733445
1	chrUn22.352270	0	19790736
1	chrUn22.451525	0	19884963
1	chrUn22.481694	0	19914480
1	chrUn22.549549	0	19980697
1	chrUn22.626657	0	20058243
1	chrUn22.650718	0	20093452
1	chrUn22.675172	0	20117966
1	chrB4.98187755	0	20140905
1	chrUn22.748498	0	20188933
1	chrUn22.843174	0	20301199
1	chrUn.62883523	0	20325896
1	chrUn22.869880	0	20328459
1	chrUn22.956411	0	20406123
1	chrUn22.1016509	0	20465897
1	chrUn22.1093456	0	20542553
1	chrUn22.1133930	0	20585291
1	chrUn22.1160673	0	20612017
1	chrUn22.1237970	0	20690827
1	chrUn22.1286951	0	20738790
1	chrUn22.1328099	0	20780489
1	chrUn22.1379121	0	20832605
1	chrUn22.1409888	0	20863890
1	chrUn22.1443661	0	20897621
1	chrUn22.1475792	0	20930228
1	chrUn22.1542909	0	20998057
1	chrUn22.1580432	0	21033912
1	chrUn22.1610461	0	21069134
1	chrUn22.1737651	0	21197291
1	chrUn22.1764298	0	21226427
1	chrUn22.1808911	0	21269979
1	chrA1.23294410	0	21340227
1	chrA1.23322664	0	21365124
1	chrUn22.1876415	0	21430292
1	chrUn22.1925049	0	21482843
1	chrUn22.2005022	0	21566713
1	chrUn22.2073996	0	21632709
1	chrUn22.2110897	0	21672079
1	chrUn22.2149620	0	21712006
1	chrUn22.2196388	0	21758061
1	chrUn22.2220474	0	21780829
1	chrUn22.2282121	0	21838191
1	chrUn22.2325306	0	21888184
1	chrUn.53848051	0	21917057
1	chrUn.17157073	0	21922458
1	chrUn22.2383728	0	21959545
1	chrUn22.2387504	0	21963324
1	chrUn22.2412966	0	21990225
1	chrA1.23353344	0	22122537
1	chrA1.23380803	0	22145405
1	chrA1.23410304	0	22168276
1	chrA1.23473996	0	22247813
1	chrA1.23490178	0	22266305
1	chrA1.23515685	0	22290826
1	chrA1.23557617	0	22326943
1	chrA1.23586555	0	22354780
1	chrA1.23635277	0	22386504
1	chrA1.23696265	0	22423492
1	chrA1.23738400	0	22454670
1	chrA1.23807029	0	22504266
1	chrA1.23847963	0	22532377
1	chrA1.23920171	0	22595133
1	chrA1.23956399	0	22627756
1	chrA1.23999565	0	22654615
1	chrA1.24026214	0	22678397
1	chrA1.24046829	0	22689524
1	chrA1.24096017	0	22732865
1	chrA1.24124290	0	22759270
1	chrA1.24148783	0	22788118
1	chrA1.24207768	0	22842576
1	chrA1.24286526	0	22912278
1	chrA1.24340829	0	22961996
1	chrA1.24364603	0	22973857
1	chrA1.24394683	0	23004936
1	chrA1.24443577	0	23043121
1	chrA1.24495038	0	23095376
1	chrA1.24571285	0	23164879
1	chrA1.24604124	0	23187491
1	chrA1.24634938	0	23211351
1	chrA1.24671677	0	23242203
1	chrA1.24709235	0	23272906
1	chrA1.24774778	0	23319939
1	chrA1.24802405	0	23344060
1	chrA1.24915727	0	23427316
1	chrA1.25027989	0	23518800
1	chrA1.25067232	0	23539397
1	chrA1.25137978	0	23599541
1	chrA1.25176209	0	23639112
1	chrA1.25232927	0	23681741
1	chrA1.25272683	0	23711178
1	chrA1.25318853	0	23748793
1	chrA1.25356857	0	23775262
1	chrA1.25390718	0	23801158
1	chrA1.25439621	0	23841397
1	chrC2.71669594	0	23862716
1	chrA1.25474223	0	23882727
1	chrA1.25542175	0	23939421
1	chrA1.25576647	0	23973023
1	chrA1.25649968	0	24030044
1	chrA1.25683057	0	24051376
1	chrA1.25687223	0	24055541
1	chrA1.25727834	0	24099311
1	chrA1.25774529	0	24129305
1	chrA1.25800005	0	24147871
1	chrA1.25855513	0	24193639
1	chrA1.25901787	0	24231280
1	chrA1.25931649	0	24254978
1	chrA1.25997489	0	24306712
1	chrA1.26037856	0	24342904
1	chrA1.26093705	0	24387496
1	chrA1.26161138	0	24447016
1	chrA1.26191255	0	24464027
1	chrA1.26243570	0	24508050
1	chrA1.26261691	0	24525183
1	chrA1.26278160	0	24541590
1	chrA1.26304960	0	24559162
1	chrA1.26330811	0	24579266
1	chrA1.26366502	0	24609111
1	chrA1.26396794	0	24632257
1	chrA1.26448213	0	24681181
1	chrA1.26472240	0	24700142
1	chrA1.26512758	0	24730698
1	chrA1.26542583	0	24759613
1	chrA1.26584451	0	24791125
1	chrA1.26621315	0	24817156
1	chrA1.26652596	0	24844770
1	chrUn.20914279	0	24880690
1	chrA1.26712058	0	24899970
1	chrA1.26774767	0	24949293
1	chrA1.26812150	0	24983519
1	chrA1.26893234	0	25056961
1	chrB4.130370359	0	25066592
1	chrA1.26972553	0	25119499
1	chrUn.4076085	0	25254656
1	chrA1.27166006	0	25269312
1	chrA1.27199965	0	25295866
1	chrA1.27236290	0	25320458
1	chrA1.27286145	0	25350949
1	chrA1.27419213	0	25446202
1	chrA1.27466684	0	25485470
1	chrA1.27520950	0	25536607
1	chrA1.27559268	0	25562807
1	chrA1.27598975	0	25594470
1	chrA1.27646750	0	25632085
1	chrA1.27697027	0	25667173
1	chrA1.27697785	0	25667932
1	chrA1.27753227	0	25717938
1	chrA1.27778397	0	25733745
1	chrA1.27822231	0	25766245
1	chrA1.27897018	0	25826645
1	chrA1.28001133	0	25918885
1	chrA1.28040545	0	25951934
1	chrA1.28081443	0	25987322
1	chrA1.28127368	0	26010934
1	chrA1.28174609	0	26045721
1	chrA1.28254653	0	26103673
1	chrA1.28283098	0	26126139
1	chrA1.28310992	0	26165162
1	chrA1.28341614	0	26184641
1	chrA1.28377073	0	26207162
1	chrA1.28427428	0	26243933
1	chrA1.28480405	0	26288166
1	chrA1.28511153	0	26306733
1	chrA1.28538394	0	26328117
1	chrA1.28586396	0	26367041
1	chrA1.28632445	0	26408404
1	chrA1.28658246	0	26430137
1	chrA1.28736473	0	26492840
1	chrC1.118154118	0	26502459
1	chrA1.28857189	0	26601715
1	chrA1.28868237	0	26612726
1	chrA1.28886875	0	26627480
1	chrA1.28912466	0	26650485
1	chrA1.28914933	0	26652952
1	chrA1.28974639	0	26703235
1	chrA1.29000765	0	26725508
1	chrA1.29032603	0	26749015
1	chrA1.29057398	0	26773802
1	chrA1.29106704	0	26805172
1	chrA1.29163334	0	26824885
1	chrA1.198306444	0	26847853
1	chrA1.29221119	0	26871219
1	chrA1.29246321	0	26890485
1	chrA1.29273290	0	26910486
1	chrA1.29299340	0	26932605
1	chrA1.29331088	0	26963297
1	chrA1.29362716	0	26994924
1	chrA1.29403935	0	27014916
1	chrA1.29428163	0	27049732
1	chrA1.29486409	0	27076031
1	chrA1.29511355	0	27096395
1	chrA1.29584582	0	27158692
1	chrA1.29613789	0	27187300
1	chrA1.29655139	0	27225606
1	chrA1.29720667	0	27268821
1	chrA1.29803764	0	27344768
1	chrA1.29865756	0	27401705
1	chrA1.29900202	0	27435136
1	chrA1.29931698	0	27457104
1	chrA1.29959106	0	27481182
1	chrA1.30010884	0	27529360
1	chrA1.30072721	0	27579077
1	chrA1.30103217	0	27604249
1	chrA1.30163893	0	27654953
1	chrA1.30198065	0	27691279
1	chrC1.193213965	0	27694116
1	chrC1.193249684	0	27741113
1	chrC1.193289873	0	27770365
1	chrA1.30258980	0	27812262
1	chrA1.30296521	0	27848613
1	chrA1.30326660	0	27875000
1	chrA1.30412340	0	27934805
1	chrA1.30447184	0	27960698
1	chrA1.30589379	0	28071318
1	chrA1.30644998	0	28116146
1	chrA1.30671301	0	28136379
1	chrA1.30718347	0	28172327
1	chrA1.30764296	0	28215009
1	chrA1.30873500	0	28286846
1	chrA1.30903635	0	28317607
1	chrA1.30929793	0	28341693
1	chrA1.31020843	0	28412490
1	chrA1.31047337	0	28427021
1	chrA1.31071840	0	28452009
1	chrA1.31096712	0	28477342
1	chrA1.31110023	0	28490653
1	chrA1.31145570	0	28526193
1	chrA1.31190535	0	28549945
1	chrA1.31229314	0	28580414
1	chrA1.31279586	0	28628079
1	chrA1.31308447	0	28652237
1	chrA1.31355150	0	28687796
1	chrA1.31386241	0	28709806
1	chrA1.31418073	0	28736469
1	chrA1.31500643	0	28806744
1	chrA1.31541568	0	28837160
1	chrA1.31584208	0	28875505
1	chrA1.31626761	0	28919304
1	chrA1.31662265	0	28924182
1	chrA1.31688322	0	28952834
1	chrA1.31753618	0	29014463
1	chrA1.31805284	0	29044456
1	chrA1.31888157	0	29111790
1	chrA1.31942331	0	29153026
1	chrA1.31968959	0	29175274
1	chrA1.32029507	0	29224715
1	chrA1.32106862	0	29260944
1	chrA1.32154967	0	29280614
1	chrA1.32181990	0	29290261
1	chrA1.32216801	0	29312872
1	chrA1.32256249	0	29328005
1	chrA1.32304472	0	29352329
1	chrA1.32352812	0	29376994
1	chrA1.32383231	0	29394077
1	chrA1.32531464	0	29464647
1	chrA1.32559166	0	29478492
1	chrA1.32675616	0	29529723
1	chrA1.32736367	0	29565158
1	chrA1.33088185	0	29742055
1	chrA1.33124447	0	29757773
1	chrA1.33251130	0	29838888
1	chrA1.33307498	0	29880182
1	chrA1.33336387	0	29899521
1	chrA1.33409742	0	29968194
1	chrA1.33438772	0	29992647
1	chrA1.33470016	0	30017136
1	chrA1.33516103	0	30057847
1	chrA1.33544856	0	30085470
1	chrA1.33590198	0	30117916
1	chrA1.33619881	0	30141535
1	chrA1.33651833	0	30167311
1	chrA1.33687762	0	30201396
1	chrA1.33734990	0	30243785
1	chrA1.33792773	0	30283594
1	chrA1.33820046	0	30311160
1	chrA1.33845913	0	30337023
1	chrA1.33879841	0	30351495
1	chrA1.33928530	0	30395424
1	chrA1.33934301	0	30401553
1	chrA1.33973594	0	30435730
1	chrA1.34097437	0	30532253
1	chrA1.34149704	0	30573531
1	chrA1.34195579	0	30610972
1	chrA1.34260615	0	30665713
1	chrA1.34287005	0	30685857
1	chrA1.34327451	0	30718835
1	chrA1.34370626	0	30749426
1	chrUn.25937402	0	30762499
1	chrA1.34408696	0	30785832
1	chrA1.34437143	0	30814116
1	chrA1.34502227	0	30861300
1	chrA1.34512526	0	30871379
1	chrA1.34550249	0	30906341
1	chrA1.34595325	0	30933821
1	chrA1.34623825	0	30962284
1	chrA1.34647896	0	30971865
1	chrA1.34694974	0	31008381
1	chrA1.34723223	0	31026403
1	chrA1.34754077	0	31052961
1	chrA1.34814999	0	31107894
1	chrA1.34870074	0	31155251
1	chrA1.34918457	0	31191030
1	chrA1.34968778	0	31229613
1	chrUn.12476093	0	31253693
1	chrA1.34998661	0	31261062
1	chrA1.35070790	0	31325334
1	chrA1.35096216	0	31336803
1	chrA1.35141201	0	31371801
1	chrA1.35218124	0	31425674
1	chrA1.35293987	0	31495916
1	chrA1.35323230	0	31505542
1	chrA1.35377954	0	31550880
1	chrA1.35404536	0	31571299
1	chrA1.35407050	0	31573812
1	chrA1.35438981	0	31602829
1	chrA1.35558317	0	31714744
1	chrA1.35619485	0	31768037
1	chrA1.35651101	0	31787206
1	chrA1.35719309	0	31844861
1	chrA1.35758640	0	31880475
1	chrA1.35788453	0	31903449
1	chrA1.35829345	0	31936629
1	chrA1.35892027	0	31990798
1	chrA1.35962631	0	32044818
1	chrA1.36016653	0	32087859
1	chrA1.36053720	0	32115497
1	chrA1.36104654	0	32161580
1	chrA1.36163512	0	32213842
1	chrA1.36205579	0	32251207
1	chrA1.36240117	0	32277911
1	chrA1.36291004	0	32323754
1	chrA1.36325046	0	32353733
1	chrA1.36375549	0	32393193
1	chrA1.36417242	0	32421493
1	chrA1.36441558	0	32442846
1	chrA1.36472586	0	32460941
1	chrD3.127830925	0	32467269
1	chrA1.36556448	0	32554669
1	chrD1.131562150	0	32565289
1	chrA1.36591783	0	32581241
1	chrA1.36627688	0	32617446
1	chrA1.36660906	0	32635673
1	chrA1.36723623	0	32690171
1	chrUn.78242864	0	32743102
1	chrA1.36800214	0	32754773
1	chrA1.36875191	0	32817522
1	chrA1.36957141	0	32888670
1	chrA1.36983169	0	32903083
1	chrA1.37050462	0	32953339
1	chrUn.49803236	0	33018372
1	chrA1.37141509	0	33028731
1	chrA1.37170927	0	33056394
1	chrA1.37203386	0	33087065
1	chrA1.37258610	0	33135968
1	chrA1.37343709	0	33201651
1	chrA1.37372024	0	33225123
1	chrA1.37398074	0	33245201
1	chrA1.37436178	0	33280056
1	chrA1.37467653	0	33307323
1	chrA1.37539562	0	33367135
1	chrA1.37595273	0	33416001
1	chrA1.37626195	0	33437335
1	chrA1.37652232	0	33459242
1	chrA1.37685661	0	33489976
1	chrA1.37714145	0	33514778
1	chrA1.37745340	0	33537910
1	chrA1.37846283	0	33625305
1	chrA1.37923999	0	33693868
1	chrA1.37958116	0	33724532
1	chrA1.37996874	0	33764809
1	chrA1.38087557	0	33843988
1	chrA1.38145250	0	33900110
1	chrA1.38173561	0	33926538
1	chrA1.38324548	0	34037737
1	chrA1.38379881	0	34087994
1	chrA1.38411873	0	34117410
1	chrA1.38440574	0	34141842
1	chrA1.38484297	0	34179108
1	chrA1.38489458	0	34184274
1	chrA1.38556469	0	34235554
1	chrA1.38590286	0	34264232
1	chrA1.38704853	0	34357782
1	chrA1.38741987	0	34391514
1	chrA1.38803215	0	34447608
1	chrA1.38859789	0	34494290
1	chrA1.38932932	0	34555944
1	chrA1.38965361	0	34583627
1	chrA1.39000455	0	34607999
1	chrA1.39037910	0	34643961
1	chrA1.39147920	0	34734214
1	chrA1.39192871	0	34773219
1	chrA1.39247569	0	34821401
1	chrA1.39311910	0	34872696
1	chrA1.39331051	0	34887815
1	chrA1.39368080	0	34919875
1	chrA1.39403048	0	34945031
1	chrA1.39430166	0	34970335
1	chrA1.39483113	0	35013624
1	chrA1.39512085	0	35041029
1	chrA1.39570763	0	35094267
1	chrA1.39604210	0	35131032
1	chrA1.39638769	0	35168494
1	chrA1.39667376	0	35191470
1	chrA1.39668640	0	35193375
1	chrA1.39731626	0	35252274
1	chrA1.39769094	0	35285291
1	chrA1.39792885	0	35304888
1	chrA1.39827830	0	35337082
1	chrA1.39878408	0	35371658
1	chrA1.39930963	0	35410191
1	chrA1.39988731	0	35452896
1	chrA1.40013650	0	35471884
1	chrA1.40103591	0	35554868
1	chrA1.40202755	0	35644684
1	chrA1.40243156	0	35680289
1	chrA1.40267471	0	35696586
1	chrA1.40307867	0	35728410
1	chrA1.40406996	0	35810546
1	chrA1.40501654	0	35890219
1	chrA1.40544235	0	35924784
1	chrA1.40573143	0	35951584
1	chrA1.40633546	0	35994252
1	chrA1.40683628	0	36036704
1	chrA1.40769526	0	36106633
1	chrA1.40795860	0	36129636
1	chrA1.40835373	0	36157531
1	chrA1.40875846	0	36196547
1	chrA1.40939812	0	36250992
1	chrA1.40981143	0	36286308
1	chrA1.41051347	0	36340787
1	chrA1.41096792	0	36377647
1	chrA1.41133994	0	36403897
1	chrA1.41206229	0	36460928
1	chrA1.41231377	0	36480359
1	chrA1.41269132	0	36512122
1	chrA1.41300009	0	36538580
1	chrA1.41327286	0	36566424
1	chrA1.41401309	0	36628869
1	chrA1.41456501	0	36675798
1	chrA1.41509404	0	36718710
1	chrA1.41703340	0	36883736
1	chrA1.41730065	0	36902817
1	chrA1.41778336	0	36945286
1	chrA3.50924719	0	36990889
1	chrA1.41840211	0	36998909
1	chrA3.51041366	0	37058448
1	chrA1.41920046	0	37075258
1	chrA1.41944483	0	37096019
1	chrA1.42070307	0	37203055
1	chrA1.42128084	0	37247533
1	chrA1.42177231	0	37287987
1	chrA1.42255242	0	37352980
1	chrA1.42310330	0	37393494
1	chrA1.42338725	0	37417526
1	chrA1.42407089	0	37477867
1	chrA1.42455393	0	37522098
1	chrUn.22705999	0	37526386
1	chrA1.42479356	0	37540174
1	chrA1.42535075	0	37600500
1	chrA1.42570661	0	37626394
1	chrUn.19238923	0	37665924
1	chrA1.42622180	0	37668055
1	chrA1.42671579	0	37703975
1	chrA1.42704449	0	37728416
1	chrA1.42731122	0	37754498
1	chrA1.42789936	0	37791753
1	chrA1.42815356	0	37817392
1	chrA1.42857232	0	37848388
1	chrA1.42891845	0	37878335
1	chrA1.42937705	0	37916862
1	chrA1.42970763	0	37944861
1	chrA1.43022488	0	37997976
1	chrA1.43058851	0	38037443
1	chrA1.43116557	0	38074264
1	chrA1.43147816	0	38104226
1	chrA1.43199506	0	38145406
1	chrA1.43233003	0	38173383
1	chrA1.43286223	0	38217745
1	chrUn.79535481	0	38266336
1	chrA1.43351120	0	38280524
1	chrA1.43360559	0	38286590
1	chrA1.43428616	0	38349004
1	chrA1.43479629	0	38388952
1	chrA1.43513839	0	38412966
1	chrA1.43553910	0	38447156
1	chrA1.43596080	0	38491165
1	chrA1.43638440	0	38524277
1	chrA1.43665177	0	38545820
1	chrA1.43728182	0	38594235
1	chrA1.43769910	0	38626104
1	chrA1.43825779	0	38668353
1	chrA1.43876922	0	38710948
1	chrA1.43879831	0	38713857
1	chrA1.43938920	0	38755989
1	chrA1.43963536	0	38770214
1	chrA1.44000038	0	38794635
1	chrA1.44029804	0	38809540
1	chrA1.44058612	0	38834325
1	chrA1.44100661	0	38868717
1	chrA1.44126506	0	38883863
1	chrA1.44202997	0	38955141
1	chrA1.44258378	0	39009179
1	chrA1.44302683	0	39055138
1	chrA1.44445220	0	39169048
1	chrA1.44497884	0	39222913
1	chrB1.130263139	0	39245570
1	chrB1.130202158	0	39278655
1	chrA1.44600053	0	39320350
1	chrA1.44637138	0	39347563
1	chrA1.44683797	0	39390081
1	chrA1.44732914	0	39435450
1	chrA1.44792687	0	39492987
1	chrA1.44811464	0	39501103
1	chrA1.44868866	0	39556714
1	chrA1.44906042	0	39591722
1	chrA1.45013337	0	39681981
1	chrA1.45066070	0	39724836
1	chrA1.45178882	0	39819353
1	chrA1.45218263	0	39854436
1	chrA1.45282628	0	39907087
1	chrA1.45331357	0	39950233
1	chrA1.45356077	0	39974760
1	chrA1.45401576	0	40003327
1	chrUn.70881574	0	40026724
1	chrA1.45490019	0	40077392
1	chrA1.45533608	0	40111211
1	chrA1.45545020	0	40123306
1	chrA1.45573606	0	40141006
1	chrA1.45619461	0	40182132
1	chrA1.45733732	0	40267222
1	chrA1.45805239	0	40323405
1	chrA1.45853887	0	40357884
1	chrA1.45887300	0	40382201
1	chrA1.45943692	0	40429343
1	chrA1.45997792	0	40471355
1	chrA1.46031610	0	40503218
1	chrA1.46087408	0	40554893
1	chrA1.46175517	0	40613146
1	chrA1.46211895	0	40644909
1	chrA1.46237491	0	40669102
1	chrA1.46288014	0	40699871
1	chrA1.46322560	0	40726840
1	chrA1.46371468	0	40766017
1	chrA1.46430234	0	40826332
1	chrA1.46456076	0	40864357
1	chrA1.46500658	0	40898546
1	chrA1.46529902	0	40924434
1	chrA1.46564261	0	40969502
1	chrA1.46598336	0	41002858
1	chrUn.76674375	0	41025484
1	chrA1.46635899	0	41030833
1	chrA1.46731822	0	41115808
1	chrA1.46779148	0	41152849
1	chrA1.46838659	0	41215975
1	chrA1.46894204	0	41266418
1	chrA1.46929141	0	41281623
1	chrA1.46969530	0	41327905
1	chrA1.47001850	0	41356008
1	chrA1.47093980	0	41432034
1	chrA1.47107459	0	41444721
1	chrA1.47120633	0	41455664
1	chrA1.47163173	0	41486806
1	chrA1.47290400	0	41563944
1	chrA1.47332076	0	41592003
1	chrA1.47356863	0	41609439
1	chrA1.47410463	0	41635641
1	chrA1.47456525	0	41669325
1	chrUn.31580914	0	41758863
1	chrA1.47557758	0	41761508
1	chrA1.47620008	0	41821667
1	chrA1.47670583	0	41865542
1	chrA1.47716997	0	41906742
1	chrA1.47756828	0	41928789
1	chrA1.47815696	0	41971067
1	chrA1.47881766	0	42018305
1	chrA1.47886384	0	42022909
1	chrA1.47910668	0	42042120
1	chrA1.47955358	0	42079008
1	chrA1.47979295	0	42099487
1	chrA1.48056947	0	42167737
1	chrA1.48073602	0	42179268
1	chrA1.48112809	0	42218378
1	chrA1.48143467	0	42235311
1	chrA1.48228304	0	42305578
1	chrA1.48280065	0	42347255
1	chrA1.48324075	0	42386157
1	chrA1.48349346	0	42411423
1	chrA1.48381953	0	42429973
1	chrA1.48440272	0	42478253
1	chrA1.48492653	0	42516985
1	chrA1.48565081	0	42577401
1	chrA1.48606045	0	42615089
1	chrA1.48639706	0	42644712
1	chrA1.48681136	0	42675620
1	chrA1.48709099	0	42709588
1	chrA1.48749730	0	42745288
1	chrA1.48826281	0	42803410
1	chrA1.48837833	0	42810873
1	chrA1.48864854	0	42834713
1	chrA1.48911425	0	42874880
1	chrA1.48954942	0	42918048
1	chrA1.48983693	0	42942482
1	chrA1.49049480	0	42994881
1	chrA1.49155031	0	43089940
1	chrA1.49193305	0	43126035
1	chrA1.49226349	0	43152476
1	chrA1.49265358	0	43186301
1	chrA1.49309219	0	43227970
1	chrA1.49339507	0	43251541
1	chrA1.49383367	0	43284851
1	chrA1.49412591	0	43313692
1	chrA1.49465265	0	43359064
1	chrA1.49505378	0	43392707
1	chrA1.49556065	0	43437844
1	chrA1.49599473	0	43471055
1	chrA1.49634287	0	43496568
1	chrA1.49673942	0	43519071
1	chrA1.49702366	0	43545919
1	chrUn.49482816	0	43566943
1	chrA1.49740419	0	43582647
1	chrA1.49798299	0	43630044
1	chrA1.49835826	0	43667498
1	chrA1.49885573	0	43709111
1	chrA1.49930443	0	43750706
1	chrA1.49962721	0	43768872
1	chrA1.50079935	0	43870459
1	chrA1.50095324	0	43888072
1	chrA1.50137130	0	43918175
1	chrA1.50198206	0	43969010
1	chrA1.50224360	0	43997080
1	chrA1.50300812	0	44064631
1	chrA1.50333351	0	44075413
1	chrA1.50374815	0	44122509
1	chrA1.50443006	0	44171295
1	chrUn.62084166	0	44181266
1	chrA1.50462698	0	44192925
1	chrA1.50468195	0	44198422
1	chrA1.50492758	0	44215888
1	chrA1.50537467	0	44260278
1	chrA1.50572277	0	44285536
1	chrA1.50642069	0	44336495
1	chrA1.50682056	0	44371568
1	chrA1.50707050	0	44392754
1	chrA1.50732294	0	44419431
1	chrA1.50765859	0	44440858
1	chrA1.50883560	0	44537285
1	chrA1.50911411	0	44557881
1	chrA1.50982139	0	44627871
1	chrA1.51011112	0	44655864
1	chrA1.51038311	0	44670996
1	chrA1.51074080	0	44697324
1	chrA1.51125540	0	44737749
1	chrA1.51222338	0	44820909
1	chrA1.51255304	0	44853338
1	chrA1.51339006	0	44925210
1	chrA1.51365121	0	44940752
1	chrA1.51427557	0	44997147
1	chrA1.51574592	0	45071746
1	chrA1.51525293	0	45086762
1	chrA1.51635674	0	45107740
1	chrA1.51672041	0	45138136
1	chrA1.51708923	0	45195621
1	chrA1.51756149	0	45233933
1	chrA1.51788215	0	45261192
1	chrA1.51845071	0	45308637
1	chrA1.51902290	0	45351647
1	chrA1.51984766	0	45424211
1	chrA1.52097636	0	45518471
1	chrA1.52105673	0	45530537
1	chrA1.52132661	0	45552012
1	chrA1.52159634	0	45577085
1	chrA1.52280786	0	45682379
1	chrA1.52356918	0	45746527
1	chrA1.52397099	0	45781917
1	chrA1.52421953	0	45808446
1	chrA1.52450937	0	45834823
1	chrA1.52490004	0	45868175
1	chrA1.52517558	0	45892073
1	chrUn.9229176	0	45977210
1	chrA1.52625395	0	45984936
1	chrA1.52661327	0	46014888
1	chrA1.52721082	0	46061978
1	chrA1.52781032	0	46122602
1	chrA1.52781106	0	46122676
1	chrA1.52916829	0	46243206
1	chrA1.52947561	0	46261341
1	chrA1.53000632	0	46304231
1	chrA1.53220682	0	46483294
1	chrA1.53253630	0	46500854
1	chrA1.53306457	0	46546784
1	chrA1.53369630	0	46586021
1	chrA1.53437456	0	46645854
1	chrA1.53521644	0	46713922
1	chrUn.44635388	0	46747567
1	chrA1.53610170	0	46790716
1	chrA1.53685818	0	46853644
1	chrA1.53736755	0	46895140
1	chrA1.53836661	0	46967771
1	chrA1.53881163	0	46995742
1	chrA1.53969515	0	47075094
1	chrA1.53993962	0	47099531
1	chrA1.54018332	0	47104619
1	chrA1.54064252	0	47146359
1	chrA1.54112191	0	47177054
1	chrA1.54156532	0	47218817
1	chrA1.54204503	0	47256711
1	chrA1.54255031	0	47302734
1	chrA1.54328400	0	47353435
1	chrA1.54366723	0	47390875
1	chrA1.54401747	0	47411138
1	chrB3.85576589	0	47436326
1	chrA1.54465713	0	47466795
1	chrA1.54498529	0	47488091
1	chrA1.54524009	0	47513418
1	chrA1.54560674	0	47540098
1	chrA1.54646053	0	47609300
1	chrA1.54699324	0	47653088
1	chrA1.54733069	0	47686560
1	chrA1.54781438	0	47732890
1	chrA1.54810360	0	47758909
1	chrA1.54843322	0	47783522
1	chrA1.54964675	0	47885260
1	chrA1.55003091	0	47920480
1	chrA1.55044886	0	47957977
1	chrA1.55084423	0	47988968
1	chrA1.55160942	0	48049009
1	chrA1.55186480	0	48069255
1	chrA1.55221350	0	48102489
1	chrA1.55252310	0	48120857
1	chrA1.55286844	0	48148764
1	chrA1.55336643	0	48194247
1	chrA1.55384579	0	48229741
1	chrA1.55425666	0	48267246
1	chrA1.55474390	0	48305016
1	chrA1.55489166	0	48319871
1	chrA1.55511318	0	48338512
1	chrA1.55535731	0	48356957
1	chrA1.55578524	0	48396619
1	chrA1.55612334	0	48425762
1	chrA1.55636261	0	48443931
1	chrA1.55690768	0	48482858
1	chrA1.55748821	0	48528243
1	chrA1.55774350	0	48543230
1	chrA1.55821062	0	48582221
1	chrA1.55847156	0	48606459
1	chrA1.55879881	0	48638858
1	chrA1.55923168	0	48663499
1	chrA1.55976034	0	48703373
1	chrA1.56011941	0	48725216
1	chrA1.56081891	0	48786723
1	chrA1.56121519	0	48816133
1	chrA1.56182122	0	48868140
1	chrA1.56272528	0	48934098
1	chrA1.56318910	0	48978938
1	chrA1.56346758	0	49000818
1	chrA1.56412809	0	49053356
1	chrA1.56458352	0	49086992
1	chrA1.56485356	0	49101951
1	chrA1.56519919	0	49130570
1	chrA1.56576531	0	49179074
1	chrA1.56613036	0	49219104
1	chrA1.56613129	0	49219198
1	chrUn.26046929	0	49234418
1	chrUn.58162339	0	49263837
1	chrA1.56696556	0	49274313
1	chrA1.56745001	0	49308201
1	chrA1.56804110	0	49352012
1	chrA1.56864696	0	49394001
1	chrA1.56900851	0	49425306
1	chrA1.56960454	0	49474787
1	chrA1.56990945	0	49504617
1	chrA1.57036770	0	49540887
1	chrA1.57075380	0	49571941
1	chrA1.57075565	0	49572126
1	chrA1.57112129	0	49596966
1	chrA1.57162304	0	49641243
1	chrA1.57218430	0	49684139
1	chrA1.57469383	0	49818832
1	chrA1.57504007	0	49845170
1	chrA1.57598169	0	49933794
1	chrA1.57707317	0	49944777
1	chrA1.57653734	0	49987532
1	chrA1.57784613	0	49999931
1	chrA1.57817400	0	50027469
1	chrA1.57859573	0	50073691
1	chrA1.57918261	0	50123798
1	chrA1.57941646	0	50140707
1	chrA1.57988922	0	50179917
1	chrA1.58023371	0	50203537
1	chrA1.57946500	0	50225780
1	chrA1.58055664	0	50229707
1	chrA1.58091036	0	50260191
1	chrA1.58118232	0	50296137
1	chrA1.58144010	0	50321822
1	chrA1.58154507	0	50323714
1	chrA1.58187357	0	50350443
1	chrA1.58211476	0	50370107
1	chrA1.58146160	0	50392500
1	chrA1.58277566	0	50428465
1	chrA1.58361526	0	50487925
1	chrA1.58405937	0	50519436
1	chrA1.58450801	0	50557148
1	chrA1.58500547	0	50581900
1	chrA1.58475202	0	50610048
1	chrA1.58625435	0	50719284
1	chrA1.58653623	0	50734771
1	chrA1.58713476	0	50782579
1	chrA1.58754698	0	50801017
1	chrA1.58781327	0	50820991
1	chrA1.58982250	0	50981202
1	chrA1.59015142	0	51007594
1	chrA1.59075841	0	51051835
1	chrA1.59105754	0	51076752
1	chrA1.59137574	0	51101809
1	chrA1.59208795	0	51165060
1	chrA1.59238099	0	51190427
1	chrA1.59273858	0	51220845
1	chrA1.59323122	0	51262827
1	chrA1.59357340	0	51295346
1	chrA1.59418794	0	51350909
1	chrA1.59489179	0	51414766
1	chrA1.59588315	0	51502770
1	chrA1.59616170	0	51514637
1	chrA1.59660158	0	51549011
1	chrA1.59684746	0	51571675
1	chrA1.59732484	0	51617997
1	chrA1.59750033	0	51631774
1	chrA1.59789649	0	51678228
1	chrA1.59825743	0	51706793
1	chrA1.59831246	0	51713346
1	chrA1.59872108	0	51749106
1	chrA1.59913056	0	51787315
1	chrA1.59971924	0	51830079
1	chrA1.60021252	0	51880532
1	chrA1.60053954	0	51914599
1	chrA1.60119803	0	51956533
1	chrA1.60145478	0	51979607
1	chrA1.60212742	0	52028060
1	chrA1.60270786	0	52088532
1	chrA1.60338614	0	52143616
1	chrA1.60370397	0	52169941
1	chrA1.60420800	0	52213685
1	chrA1.60482463	0	52234724
1	chrA1.60562758	0	52310425
1	chrA1.60576570	0	52319531
1	chrA1.60604848	0	52341293
1	chrA1.60632436	0	52369351
1	chrA1.60706971	0	52432177
1	chrA1.60768666	0	52488876
1	chrA1.60783968	0	52503909
1	chrA1.60799357	0	52515531
1	chrA1.60858561	0	52564709
1	chrA1.60939186	0	52636694
1	chrA1.60969359	0	52655386
1	chrA1.61017217	0	52696405
1	chrA1.61100749	0	52748463
1	chrA1.61139917	0	52779057
1	chrA1.61166665	0	52805801
1	chrA1.61216815	0	52836757
1	chrA1.61269017	0	52875427
1	chrA1.61379331	0	52955603
1	chrA1.61445044	0	53014402
1	chrA1.61507266	0	53057058
1	chrA1.61581185	0	53117967
1	chrA1.61632925	0	53165919
1	chrA1.61690420	0	53205956
1	chrA1.61788336	0	53285997
1	chrA1.61850850	0	53336869
1	chrA1.61911424	0	53391188
1	chrA1.61978935	0	53458137
1	chrA1.62013967	0	53486681
1	chrA1.62034317	0	53506919
1	chrA1.62088132	0	53553745
1	chrA1.62127400	0	53591135
1	chrA1.62176639	0	53629000
1	chrA1.62218233	0	53663029
1	chrA1.62314546	0	53747292
1	chrA1.62369817	0	53794891
1	chrA1.62400109	0	53818126
1	chrA1.62438956	0	53850596
1	chrA1.62510315	0	53910552
1	chrA1.62574092	0	53962328
1	chrA1.62598747	0	53986432
1	chrA1.62623682	0	54011364
1	chrA1.62671411	0	54040957
1	chrA1.62707901	0	54070234
1	chrA1.62735236	0	54087649
1	chrA1.62785801	0	54130079
1	chrA1.62829641	0	54168374
1	chrA1.62897457	0	54218248
1	chrA1.62922893	0	54240017
1	chrA1.62947232	0	54258029
1	chrA1.62975026	0	54281327
1	chrA1.63013679	0	54312213
1	chrA1.63144334	0	54382759
1	chrA1.63227538	0	54463103
1	chrA1.63281007	0	54511128
1	chrA1.63317358	0	54540479
1	chrA1.63344314	0	54567151
1	chrA1.63397896	0	54611245
1	chrA1.63438375	0	54658967
1	chrA1.63463297	0	54682106
1	chrA1.63489203	0	54707786
1	chrA1.63516601	0	54726541
1	chrA1.63544061	0	54756638
1	chrA1.63593692	0	54803878
1	chrA1.63620724	0	54819607
1	chrA1.63653230	0	54843919
1	chrA1.63694040	0	54874216
1	chrA1.63758952	0	54924203
1	chrA1.63783371	0	54936288
1	chrA1.63808868	0	54960131
1	chrA1.63879607	0	55026681
1	chrA1.63923269	0	55056198
1	chrA1.63944054	0	55074103
1	chrUn.69655148	0	55092187
1	chrA1.64026821	0	55153767
1	chrA1.64083445	0	55200667
1	chrA1.64114200	0	55224936
1	chrA1.64141881	0	55240769
1	chrA1.64172951	0	55269364
1	chrA1.64197431	0	55289649
1	chrA1.64221518	0	55309952
1	chrA1.64310927	0	55381601
1	chrA1.64380853	0	55443127
1	chrA1.64412640	0	55469451
1	chrA1.64467361	0	55510869
1	chrA1.64494332	0	55536784
1	chrA1.64530261	0	55559842
1	chrA1.64557155	0	55579016
1	chrA1.64562633	0	55583618
1	chrA1.64663848	0	55673015
1	chrA1.64698762	0	55701709
1	chrA1.64765078	0	55766753
1	chrA1.64825441	0	55819113
1	chrA1.64878239	0	55869240
1	chrA1.64906960	0	55891548
1	chrA1.64951979	0	55920225
1	chrA1.65005509	0	55974013
1	chrA1.65059337	0	56017383
1	chrA1.65084865	0	56036052
1	chrUn.28315870	0	56046702
1	chrA1.65203325	0	56140038
1	chrA1.65234893	0	56165674
1	chrUn.20993563	0	56204598
1	chrA1.65292016	0	56220614
1	chrA1.65352039	0	56263257
1	chrA1.65386338	0	56294472
1	chrA1.65395480	0	56301832
1	chrA1.65420932	0	56329916
1	chrA1.65449071	0	56346941
1	chrA1.65475449	0	56377167
1	chrA1.65501066	0	56395839
1	chrA1.65541646	0	56434877
1	chrA1.65575002	0	56456956
1	chrA1.65629182	0	56503208
1	chrUn.66853527	0	56522821
1	chrA1.65660695	0	56535235
1	chrA1.65671452	0	56547426
1	chrA1.65712018	0	56581440
1	chrA1.65760237	0	56629240
1	chrA1.65772057	0	56642058
1	chrA1.65828230	0	56695915
1	chrA1.65854311	0	56713557
1	chrUn.53181556	0	56730395
1	chrA1.65957800	0	56806087
1	chrA1.66011598	0	56853163
1	chrA1.66086839	0	56911275
1	chrA1.66209056	0	57010813
1	chrA1.66241659	0	57042934
1	chrA1.66286559	0	57077205
1	chrA1.66320164	0	57102313
1	chrA1.66349232	0	57125616
1	chrA1.66425380	0	57192182
1	chrA1.66476238	0	57249127
1	chrA1.66531699	0	57292758
1	chrA1.66613069	0	57342946
1	chrA1.66652320	0	57382293
1	chrA1.66703307	0	57421757
1	chrA1.66777925	0	57482943
1	chrA1.66794602	0	57491412
1	chrA1.66866064	0	57553066
1	chrA1.66894816	0	57579493
1	chrA1.66959763	0	57629974
1	chrA1.66975362	0	57643991
1	chrA1.67056691	0	57715937
1	chrA1.67094339	0	57749970
1	chrA1.67160576	0	57810045
1	chrA1.67192751	0	57833482
1	chrA1.67231107	0	57863749
1	chrA1.67264326	0	57899780
1	chrA1.67288961	0	57918945
1	chrA1.67345764	0	57961928
1	chrA1.67414995	0	58014423
1	chrA1.67507252	0	58120122
1	chrA1.67540959	0	58143758
1	chrA1.67595174	0	58199524
1	chrA1.67649894	0	58234512
1	chrA1.67686268	0	58300555
1	chrA1.67830943	0	58364373
1	chrA1.67858169	0	58384276
1	chrA1.67882388	0	58403449
1	chrA1.67951755	0	58461521
1	chrA1.67990933	0	58496675
1	chrA1.68036245	0	58528756
1	chrA1.68064993	0	58532932
1	chrA1.68094119	0	58552800
1	chrA1.68177810	0	58612901
1	chrA1.68231116	0	58659967
1	chrA1.68257381	0	58677565
1	chrA1.68283296	0	58702059
1	chrA1.68290013	0	58704727
1	chrA1.68420176	0	58823195
1	chrA1.68462558	0	58860455
1	chrA1.68548231	0	58944752
1	chrA1.68572572	0	58966527
1	chrA1.68632502	0	59028720
1	chrA1.68679026	0	59065342
1	chrA1.68714807	0	59097894
1	chrA1.68745511	0	59126241
1	chrA1.68831671	0	59198327
1	chrA1.68865804	0	59225794
1	chrA1.68908695	0	59262341
1	chrA1.68988981	0	59320321
1	chrA1.69022269	0	59358437
1	chrA1.69074186	0	59409354
1	chrA1.69114544	0	59439177
1	chrA1.69152228	0	59471864
1	chrA1.69264375	0	59577213
1	chrA1.69284609	0	59590594
1	chrA1.69317017	0	59622382
1	chrA1.69371695	0	59668222
1	chrA1.69401973	0	59685448
1	chrUn.78453029	0	59696502
1	chrA1.69445940	0	59733183
1	chrA1.69488847	0	59775470
1	chrA1.69543520	0	59828308
1	chrA1.69593273	0	59869546
1	chrA1.69626962	0	59887048
1	chrA1.69662403	0	59921509
1	chrA1.69691643	0	59944731
1	chrA1.69724944	0	59966261
1	chrA1.69785280	0	60005652
1	chrA1.69796240	0	60015520
1	chrB4.157941899	0	60019861
1	chrA1.69829039	0	60048239
1	chrA1.69830364	0	60049565
1	chrA1.69854988	0	60069878
1	chrA1.69889507	0	60095066
1	chrA1.69915322	0	60118501
1	chrA1.69960834	0	60155668
1	chrA1.69997697	0	60183016
1	chrA1.70036776	0	60222081
1	chrA1.70081760	0	60250623
1	chrA1.70120375	0	60287161
1	chrA1.70156196	0	60319691
1	chrA1.70190681	0	60354401
1	chrB3.103598531	0	60373793
1	chrA1.70216215	0	60384751
1	chrA1.70250921	0	60408578
1	chrA1.70283973	0	60433495
1	chrA1.70312366	0	60458024
1	chrA1.70375216	0	60503877
1	chrA1.70429562	0	60541623
1	chrA1.70471011	0	60574454
1	chrC1.26196706	0	60588799
1	chrA1.70530472	0	60628582
1	chrA1.70567964	0	60661711
1	chrA1.70621398	0	60700889
1	chrA1.70661924	0	60733222
1	chrA1.70687578	0	60757405
1	chrA1.70737945	0	60811956
1	chrA1.70740548	0	60814558
1	chrA1.70787506	0	60853786
1	chrA1.70832270	0	60886361
1	chrA1.70869695	0	60916956
1	chrA1.70901037	0	60947744
1	chrA1.70983049	0	61020025
1	chrA1.71034665	0	61057579
1	chrA1.71059851	0	61081395
1	chrA1.71089841	0	61107073
1	chrA1.71122374	0	61137986
1	chrA1.71161124	0	61159437
1	chrA1.71288904	0	61253556
1	chrA1.71345110	0	61294719
1	chrA1.71385826	0	61333310
1	chrA1.71417107	0	61358802
1	chrA1.71440918	0	61380106
1	chrA1.71469796	0	61402386
1	chrA1.71518362	0	61436553
1	chrA1.71567073	0	61479670
1	chrA1.71610399	0	61516635
1	chrA1.71667419	0	61562420
1	chrA1.71710163	0	61596700
1	chrA1.71758808	0	61632148
1	chrA1.71795075	0	61661985
1	chrA1.71833658	0	61693434
1	chrA1.71904674	0	61750278
1	chrA1.71934295	0	61778138
1	chrA1.71958052	0	61802453
1	chrA1.71983810	0	61823589
1	chrA1.72027442	0	61863010
1	chrA1.72045931	0	61881137
1	chrA1.72180768	0	61999781
1	chrA1.72302342	0	62099678
1	chrA1.72331858	0	62123607
1	chrA1.72364646	0	62154204
1	chrA1.72383119	0	62166396
1	chrA1.72445937	0	62217717
1	chrA1.72503797	0	62253299
1	chrA1.72532971	0	62269541
1	chrA1.72566786	0	62296609
1	chrA1.72596609	0	62318544
1	chrA1.72623530	0	62334996
1	chrA1.72653073	0	62353701
1	chrA1.72693138	0	62386801
1	chrA1.72753300	0	62427445
1	chrA1.72824738	0	62487303
1	chrA1.72865569	0	62523773
1	chrA1.72912510	0	62567732
1	chrA1.73192667	0	62621371
1	chrA1.73167806	0	62644108
1	chrA1.73129557	0	62678136
1	chrA1.73107258	0	62697438
1	chrA1.73065025	0	62733289
1	chrA1.72991517	0	62789423
1	chrA1.72961153	0	62814437
1	chrA1.73248384	0	62849334
1	chrA1.73338935	0	62935664
1	chrA1.73384851	0	62970625
1	chrA1.73502471	0	63062427
1	chrA1.73526639	0	63074579
1	chrA1.73576036	0	63124164
1	chrA1.73601143	0	63141214
1	chrA1.73627082	0	63163052
1	chrA1.73667055	0	63194118
1	chrA1.73722061	0	63235865
1	chrA1.73776799	0	63279633
1	chrA1.73806298	0	63296398
1	chrA1.73842753	0	63332300
1	chrA1.73956039	0	63413381
1	chrA1.74007077	0	63453424
1	chrA1.74053868	0	63491385
1	chrA1.74147273	0	63575903
1	chrA1.74152790	0	63578670
1	chrA1.74183925	0	63604031
1	chrUn.66043241	0	63611675
1	chrA1.74211318	0	63633178
1	chrA1.74257303	0	63672270
1	chrA1.74282005	0	63691332
1	chrA1.74307382	0	63711905
1	chrA1.74333365	0	63731785
1	chrA1.74377680	0	63763664
1	chrA1.74410841	0	63793565
1	chrA1.74423862	0	63802535
1	chrA1.74514055	0	63871089
1	chrA1.74554873	0	63908495
1	chrA1.74595816	0	63943882
1	chrA1.74605497	0	63949760
1	chrA1.74644850	0	63975219
1	chrA1.74711308	0	64032333
1	chrA1.74744020	0	64058343
1	chrA1.74776426	0	64095287
1	chrA1.74806054	0	64113702
1	chrA1.74865686	0	64164228
1	chrA1.74935088	0	64224240
1	chrA1.74963814	0	64250303
1	chrA1.75059251	0	64330940
1	chrA1.75100304	0	64366775
1	chrA1.75196352	0	64439599
1	chrA1.75251396	0	64478776
1	chrA1.75283603	0	64508799
1	chrA1.75323687	0	64542029
1	chrA1.75382928	0	64588936
1	chrA1.75399211	0	64602594
1	chrA1.75500938	0	64699685
1	chrA1.75527311	0	64721439
1	chrA1.75578296	0	64760692
1	chrA1.75603239	0	64781624
1	chrA1.75634888	0	64808766
1	chrA2.177514822	0	64814712
1	chrA1.75695805	0	64857834
1	chrA1.75744534	0	64906265
1	chrA1.75768589	0	64923041
1	chrA1.75794406	0	64946295
1	chrA1.75859571	0	64999538
1	chrA1.75897379	0	65034895
1	chrA1.75940012	0	65070948
1	chrA1.75964716	0	65085508
1	chrA1.75976736	0	65097830
1	chrA1.76040285	0	65155266
1	chrA1.76074775	0	65181937
1	chrA1.76128290	0	65229053
1	chrA1.76128927	0	65229690
1	chrA1.76159146	0	65262296
1	chrA1.76201211	0	65297366
1	chrA1.76247492	0	65342431
1	chrA1.76345738	0	65410815
1	chrA1.76407940	0	65461328
1	chrA1.76448091	0	65493205
1	chrA1.76481099	0	65526042
1	chrA1.76513657	0	65552856
1	chrA1.76597720	0	65634302
1	chrA1.76658835	0	65686440
1	chrA1.76688771	0	65705694
1	chrA1.76720686	0	65731830
1	chrA1.76787554	0	65776514
1	chrA1.76813586	0	65800609
1	chrA1.76849695	0	65828168
1	chrA1.76892678	0	65862823
1	chrA1.76921822	0	65886734
1	chrA1.76959022	0	65916758
1	chrA1.76984579	0	65942318
1	chrA1.77134485	0	66054944
1	chrA1.180004332	0	66105688
1	chrA1.77198728	0	66112634
1	chrA1.77243952	0	66146627
1	chrA1.77292405	0	66166548
1	chrA1.77344768	0	66199846
1	chrA1.77383937	0	66225752
1	chrA1.77431205	0	66264405
1	chrA1.77486099	0	66315869
1	chrA1.77510825	0	66336309
1	chrA1.77534720	0	66358227
1	chrA1.77608739	0	66420016
1	chrA1.77656239	0	66455919
1	chrA1.77686999	0	66485712
1	chrA1.77715666	0	66511953
1	chrA1.77755690	0	66541673
1	chrA1.77759035	0	66545018
1	chrA1.77818607	0	66597866
1	chrA1.77860122	0	66639633
1	chrA1.77877210	0	66646767
1	chrA1.77909586	0	66676826
1	chrA1.77947807	0	66711749
1	chrA1.77976161	0	66740102
1	chrA1.77982546	0	66746483
1	chrA1.78013946	0	66755661
1	chrA1.78066554	0	66796992
1	chrA1.78144531	0	66852447
1	chrA1.78219508	0	66915192
1	chrUn.53769219	0	66921499
1	chrUn.53768970	0	66921748
1	chrA1.78288240	0	66974783
1	chrA1.78343279	0	67013575
1	chrA1.78388155	0	67055241
1	chrA1.78433083	0	67094256
1	chrA1.78463843	0	67114533
1	chrA1.78493404	0	67139448
1	chrA1.78521268	0	67165878
1	chrA1.78602385	0	67239820
1	chrA1.78635469	0	67267120
1	chrA1.78677244	0	67295647
1	chrA1.78711025	0	67319451
1	chrA1.78766762	0	67361068
1	chrA1.78793278	0	67383548
1	chrA1.78823608	0	67413847
1	chrA1.78864542	0	67434775
1	chrA1.78903229	0	67466263
1	chrA1.78955209	0	67506841
1	chrA1.78989268	0	67542779
1	chrA1.79025878	0	67564838
1	chrA1.79135280	0	67646197
1	chrUn.52896303	0	67650990
1	chrA1.79179756	0	67676650
1	chrA1.79246099	0	67732001
1	chrA1.79273761	0	67759017
1	chrA1.79337005	0	67808321
1	chrA1.79404250	0	67856678
1	chrA1.79487502	0	67928115
1	chrA1.79521852	0	67946447
1	chrA1.79616229	0	68013356
1	chrA1.79639973	0	68031545
1	chrA1.79683862	0	68072425
1	chrA1.79722712	0	68108970
1	chrA1.79740869	0	68123254
1	chrA1.79765782	0	68145119
1	chrA1.79885969	0	68227548
1	chrA1.79925097	0	68267576
1	chrA1.79957493	0	68284450
1	chrA1.80026640	0	68348272
1	chrA1.80066979	0	68375598
1	chrA1.80126447	0	68428373
1	chrA1.80143370	0	68445182
1	chrA1.80187048	0	68477682
1	chrA1.80229791	0	68511266
1	chrA1.80323570	0	68581127
1	chrA1.80370585	0	68615934
1	chrA1.80422847	0	68662587
1	chrA1.80481946	0	68695138
1	chrA1.80475870	0	68713208
1	chrA1.80522878	0	68742286
1	chrA1.80570976	0	68786287
1	chrA1.80639348	0	68843593
1	chrA1.80685992	0	68881201
1	chrA1.80714069	0	68906434
1	chrA1.80758232	0	68941615
1	chrA1.80806149	0	68977285
1	chrA1.80839012	0	69010164
1	chrA1.80907103	0	69067873
1	chrA1.80937068	0	69092386
1	chrA1.80979216	0	69130209
1	chrA1.81041023	0	69177915
1	chrA1.81082820	0	69212133
1	chrA1.81126657	0	69246844
1	chrA1.81172976	0	69289843
1	chrA1.81203675	0	69314663
1	chrA1.81246191	0	69344217
1	chrA1.81289499	0	69372869
1	chrA1.81316427	0	69390606
1	chrA1.81364759	0	69421460
1	chrA1.81444663	0	69486103
1	chrA1.81487407	0	69526546
1	chrA1.81513914	0	69553049
1	chrA1.81564355	0	69590742
1	chrA1.81599331	0	69624453
1	chrA1.81615171	0	69640105
1	chrA1.81642382	0	69662557
1	chrA1.81754992	0	69747989
1	chrA1.81822956	0	69796678
1	chrA1.81895266	0	69854246
1	chrA1.81950584	0	69898771
1	chrA1.81986866	0	69926825
1	chrA1.81992188	0	69932142
1	chrA1.82040453	0	69973020
1	chrA1.82074039	0	70006685
1	chrA1.82099220	0	70029813
1	chrA1.82157531	0	70074683
1	chrA1.82215634	0	70125489
1	chrA1.82281535	0	70179285
1	chrA1.82291975	0	70189689
1	chrA1.82335242	0	70209330
1	chrA1.82388013	0	70250357
1	chrA1.82438360	0	70281222
1	chrA1.82464056	0	70301852
1	chrA1.82561354	0	70380912
1	chrA1.82589937	0	70405817
1	chrA1.82622061	0	70427721
1	chrA1.82659505	0	70465224
1	chrA1.82688573	0	70484071
1	chrA1.82757389	0	70536973
1	chrA1.82769420	0	70545960
1	chrA1.82804282	0	70580640
1	chrA1.82846098	0	70615315
1	chrA1.82952880	0	70700134
1	chrA1.82982732	0	70721060
1	chrA1.83032601	0	70764795
1	chrA1.83061450	0	70794839
1	chrA1.83104101	0	70822764
1	chrA1.83151666	0	70863126
1	chrA1.83184152	0	70896069
1	chrA1.83229812	0	70928513
1	chrA1.83262857	0	70958966
1	chrA1.83317416	0	71009276
1	chrA1.83364872	0	71033910
1	chrA1.83410500	0	71075327
1	chrA1.83467610	0	71123389
1	chrA1.83557060	0	71189149
1	chrA1.83613434	0	71228801
1	chrA1.83649742	0	71258144
1	chrA1.83711561	0	71305283
1	chrA1.83738729	0	71327391
1	chrA1.83769002	0	71346614
1	chrA1.83793741	0	71368285
1	chrA1.83800426	0	71373620
1	chrA1.83817906	0	71391107
1	chrA1.83849366	0	71412916
1	chrA1.83899704	0	71450349
1	chrA1.83949499	0	71498733
1	chrA1.84020081	0	71543762
1	chrA1.84075317	0	71594199
1	chrA1.84119225	0	71628368
1	chrA1.84208633	0	71698186
1	chrUn.2431239	0	71834448
1	chrA1.84388318	0	71844941
1	chrA1.84435927	0	71881841
1	chrA1.84477669	0	71917576
1	chrA1.84502346	0	71936709
1	chrA1.84537329	0	71966398
1	chrA1.84607426	0	72018733
1	chrA1.84694749	0	72092164
1	chrA1.84778743	0	72153955
1	chrA1.84806688	0	72177396
1	chrA1.84831122	0	72193640
1	chrA1.84877420	0	72233463
1	chrA1.84902127	0	72246626
1	chrA1.84928124	0	72272418
1	chrA1.84969607	0	72296551
1	chrA1.84994812	0	72317954
1	chrA1.85037326	0	72362708
1	chrA1.85094910	0	72405683
1	chrA1.85137902	0	72442212
1	chrA1.85173449	0	72477877
1	chrA1.85206100	0	72498234
1	chrA1.85238481	0	72526244
1	chrA1.85256520	0	72544355
1	chrA1.85280640	0	72568472
1	chrA1.85361004	0	72631313
1	chrA1.85385526	0	72664356
1	chrA1.85418779	0	72687228
1	chrA1.85452139	0	72719094
1	chrA1.85539344	0	72772850
1	chrA1.85609507	0	72829712
1	chrA1.85635977	0	72850982
1	chrA1.85667128	0	72878080
1	chrA1.85714660	0	72914250
1	chrA1.85746668	0	72945431
1	chrA1.85867257	0	73029506
1	chrA1.85895026	0	73057864
1	chrA1.85961580	0	73117689
1	chrA1.86010976	0	73149831
1	chrA1.86059541	0	73184511
1	chrA1.86112044	0	73224181
1	chrA1.86151418	0	73255679
1	chrA1.86208938	0	73308155
1	chrA1.86231439	0	73327376
1	chrA1.86251041	0	73347159
1	chrA1.86302572	0	73386562
1	chrA1.86342029	0	73419254
1	chrA1.86418372	0	73481085
1	chrA1.86493270	0	73541610
1	chrA1.86538899	0	73571556
1	chrA1.86609123	0	73634314
1	chrA1.86637463	0	73655347
1	chrA1.86673191	0	73680694
1	chrA1.86717653	0	73717825
1	chrA1.86743339	0	73743339
1	chrA1.86820752	0	73807560
1	chrA1.86845936	0	73822664
1	chrA1.86889043	0	73859427
1	chrA1.87058949	0	74001976
1	chrA1.87131310	0	74063170
1	chrA1.87153597	0	74078495
1	chrA1.87173533	0	74094397
1	chrUn.42654560	0	74108874
1	chrA1.87223269	0	74138267
1	chrA1.87257359	0	74162735
1	chrA1.87303238	0	74198982
1	chrA1.87359467	0	74248013
1	chrA1.87384828	0	74265123
1	chrA1.87409549	0	74284531
1	chrA1.87442718	0	74311926
1	chrA1.87471643	0	74338994
1	chrA1.87564040	0	74413249
1	chrA1.87612939	0	74455565
1	chrA1.87640163	0	74470136
1	chrA1.87680241	0	74499614
1	chrA1.87744830	0	74550590
1	chrA1.87822191	0	74617249
1	chrA1.87876182	0	74659324
1	chrA1.87940710	0	74713158
1	chrA1.87978533	0	74746045
1	chrA1.88016885	0	74771419
[truncated: 56,768 more rows]
